# Supplementary material for: Mutation in DDM1 inhibits the homology directed repair of double strand breaks
Source: PLoS One. 2019 Feb 11;14(2):e0211878. doi: 10.1371/journal.pone.0211878 (PMC6370192; doi:10.1371/journal.pone.0211878)
Supplement: S1 File — (XLSX) [file pone.0211878.s004.xlsx]

## Sheet: 2xfold (3507)
2xfold DEGs (3,507 probes)
col-0 200Gy vs ddm1-2 200Gy
name ()*	col-0 200Gy			ddm1-2 200Gy
Systematic	Normalized	Raw	Control	Normalized	Raw	Control	Common	Synonyms	Genbank	Gene Symbol	Gene_ID	GENE_SYMBOL	GENE_NAME	UNIGENE_ID	ACCESSION_STRING	CHROMOSOMAL_LOCATION	Description	GO_ID	SEQUENCE	RefSeqAccession	EntrezGeneID	GeneName	GeneSymbol	Cytoband	GO	GenomicCoordinates	EnsemblID	TIGRID	Pathways	GO biological process	GO molecular function	GO cellular component	Product	Chromosome	Common	DBid	PubMedID	TargetID	Gene Ontology Cellular Component	AGI	UniGeneID	Gene Ontology Biological Process	Gene Ontology Molecular Function	GB_ACC	RefSeq Transcript ID
A_84_P99776	1	32.0361	32.0361	2.65932	73.1093	27.4917			NM_113405		822092	AtRLP41	AtRLP41 (Receptor Like Protein 41); kinase/ protein binding	At.37445	ref|NM_113405|tc|TC360056	chr3:9110290-9110231	Arabidopsis thaliana receptor like protein 41 (RLP41) mRNA, complete cds [NM_113405]	GO:0006952(defense response)|GO:0007165(signal transduction)|GO:0016301(kinase activity)	TGCACCACCAGCACATCAGTTTAAAGAAGAAGAAGATGAAGAACAGGAACAAGTGTTGAA	NM_113405	822092	receptor like protein 41	RLP41		GO:0005515(protein binding)|GO:0006952(defense response)|GO:0007165(signal transduction)|GO:0012505(endomembrane system)|GO:0016301(kinase activity)	chr3:9110283-9110224		TC360056		GO:6952(defense response); GO:7165(signal transduction)	GO:16301(kinase activity); GO:5515(protein binding)	GO:12505(endomembrane system)	disease resistance family protein [Arabidopsis thaliana]	3	At3g25010.1	AT3G25010		NM_113405	0012505 // endomembrane system // inferred from electronic annotation	AT3G25010	At.37445	0006952 // defense response // inferred from sequence or structural similarity /// 0007165 // signal transduction // inferred by curator	0005515 // protein binding // inferred from sequence or structural similarity /// 0005515 // protein binding // inferred from electronic annotation /// 0016301 // kinase activity // inferred from sequence or structural similarity	NM_113405
A_84_P99686	1	10.4029	10.4029	0.383327	3.42204	8.92723			NM_112509		820885	PAB6	PAB6 (POLY(A) BINDING PROTEIN 6); RNA binding / translation initiation factor	At.51274	ref|NM_112509|ta|TA52932_3702|tc|TC366236	chr3:5559223-5559164	Arabidopsis thaliana poly(A) binding protein 6 (PAB6) mRNA, complete cds [NM_112509]	GO:0003723(RNA binding)|GO:0003743(translation initiation factor activity)|GO:0006413(translational initiation)|GO:0016071(mRNA metabolic process)	TCGGGACATCTTATTACTATATGGGCAATCAGGTGCCACAAATGTCCGGTCACCAAAACA	NM_112509	820885	poly(A) binding protein 6	PAB6		GO:0003723(RNA binding)|GO:0003743(translation initiation factor activity)|GO:0006413(translational initiation)|GO:0016071(mRNA metabolic process)	chr3:5559217-5559158		TC366236										NM_112509	---	AT3G16380	At.51274	0006413 // translational initiation // traceable author statement /// 0016071 // mRNA metabolic process // traceable author statement	0000166 // nucleotide binding // inferred from electronic annotation /// 0003676 // nucleic acid binding // inferred from electronic annotation /// 0003723 // RNA binding // inferred from sequence or structural similarity /// 0003743 // translation initiation factor activity // inferred from sequence or structural similarity	NM_112509	NM_112509
A_84_P97826	1	492.076	492.076	2.80316	1183.7	422.274			NM_104390		841960	AT1G55170	hypothetical protein	At.37108	ref|NM_104390|ta|TA43053_3702|tc|TC372298	chr1:20585553-20585612	Arabidopsis thaliana uncharacterized protein (AT1G55170) mRNA, complete cds [NM_104390]	GO:0003674(molecular_function)|GO:0008150(biological_process)	GCCAAGCTTAGATGGCTAATCTATTTCGTATGTTTCAATAATTTGACGATTTGGTTCTTC	NM_104390	841960	hypothetical protein	AT1G55170		GO:0003674(molecular_function)|GO:0005575(cellular_component)|GO:0008150(biological_process)	chr1:20581886-20581945		TC372298										NM_104390	---	AT1G55170	At.37108	---	---	NM_104390
A_84_P97476	1	3974.88	3974.88	0.0541109	184.574	3411.03			NM_122387		832547	VSP1	VSP1 (VEGETATIVE STORAGE PROTEIN 1); acid phosphatase/ transcription factor binding	At.23512	ref|NM_122387|ta|TA26040_3702|ta|TA26124_3702|ta|AA712739	chr5:8508090-8507946	Arabidopsis thaliana vegetative storage protein 1 (VSP1) mRNA, complete cds [NM_122387]	GO:0003993(acid phosphatase activity)|GO:0005773(vacuole)|GO:0006952(defense response)|GO:0008134(transcription factor binding)|GO:0009753(response to jasmonic acid stimulus)	TCTCAAGGCTGTTGGTGTAACAAAATGGAAGCATCTCATACTCAAGCCAAACGGATCGAA	NM_122387	832547	vegetative storage protein 1	VSP1		GO:0003993(acid phosphatase activity)|GO:0005773(vacuole)|GO:0006952(defense response)|GO:0008134(transcription factor binding)|GO:0009753(response to jasmonic acid stimulus)	chr5:8508087-8507943		TC399358		GO:6952(defense response); GO:9753(response to jasmonic acid stimulus)	GO:8134(transcription factor binding)	GO:0012505(endomembrane system);GO:0005737(cytoplasm)	VSP1 (VEGETATIVE STORAGE PROTEIN 1); acid phosphatase [Arabidopsis thaliana]	5	ATVSP; T4C12.50; VEGETATIVE STORAGE PROTEIN 1; VSP1	AT5G24780		NM_122387	0005773 // vacuole // inferred from direct assay /// 0022626 // cytosolic ribosome // inferred from direct assay;---	AT5G24770 /// AT5G24780;AT1G33970	At.23512	0002213 // defense response to insect // inferred from direct assay /// 0006952 // defense response // inferred from expression pattern /// 0006979 // response to oxidative stress // inferred from expression pattern /// 0009611 // response to wounding // inferred from expression pattern /// 0009625 // response to insect // inferred from expression pattern /// 0009753 // response to jasmonic acid …	0003993 // acid phosphatase activity // inferred from direct assay /// 0003993 // acid phosphatase activity // inferred from sequence or structural similarity /// 0003993 // acid phosphatase activity // inferred from electronic annotation /// 0008134 // transcription factor binding // inferred from direct assay /// 0045735 // nutrient reservoir activity // inferred from electronic annotation;0005…	NM_122387	NM_001036860 /// NM_001125801 /// NM_122386 /// NM_122387
A_84_P97396	1	4.14532	4.14532	730.298	2597.89	3.55729										unmapped	Unknown		CAGTTCTTCCTTTAGGCATGCGTGTCGTTTCTGGTCTAGAATTGTTTGGGCCTTGTACTT							chr5:010094531-010094472
A_84_P97236	1	20.4377	20.4377	0.371847	6.52166	17.5386			NM_127905		816873	ACPT	ACPT (Arabidopsis cis-prenyltransferase); dehydrodolichyl diphosphate synthase	At.10003	ref|NM_127905|gb|AF162441|ta|TA46818_3702|tc|TC374345	chr2:9974731-9974672	Arabidopsis thaliana dehydrodolichyl diphosphate synthase 1 (CPT) mRNA, complete cds [NM_127905]	GO:0019408(dolichol biosynthetic process)|GO:0045547(dehydrodolichyl diphosphate synthase activity)	TTCCCTGTGTTCTTGCTAAAACTCATCGGACTCATCAAAATCAAAGCTGCTCGAGACAAC	NM_127905	816873	dehydrodolichyl diphosphate synthase 1	CPT		GO:0012505(endomembrane system)|GO:0019408(dolichol biosynthetic process)|GO:0045547(dehydrodolichyl diphosphate synthase activity)	chr2:9967651-9967592		TC374345										NM_127905	0005783 // endoplasmic reticulum // inferred from electronic annotation /// 0005789 // endoplasmic reticulum membrane // inferred from electronic annotation /// 0012505 // endomembrane system // inferred from electronic annotation /// 0016020 // membrane // inferred from electronic annotation /// 0016021 // integral to membrane // inferred from electronic annotation	AT2G23410	At.10003	0019408 // dolichol biosynthetic process // inferred from genetic interaction	0016740 // transferase activity // inferred from electronic annotation /// 0016765 // transferase activity, transferring alkyl or aryl (other than methyl) groups // inferred from electronic annotation /// 0045547 // dehydrodolichyl diphosphate synthase activity // inferred from genetic interaction	NM_127905
A_84_P97216	1	5.23226	5.23226	138.066	619.924	4.49005										chr3:015153816-015153875	Unknown		AAACGATCCACAGCGAATTACTCTTGTGTTAGTCCGAGATGATTGCCTTAGGTGTTAGCG							chr3:015142828-015142887
A_84_P95179	1	289.873	289.873	0.389671	96.9321	248.754			NM_103530		841006	AT1G44050	DC1 domain-containing protein	At.52027	ref|NM_103530|tc|TC366493	chr1:16743883-16743942	Arabidopsis thaliana cysteine/histidine-rich C1 domain-containing protein (AT1G44050) mRNA, complete cds [NM_103530]	GO:0008270(zinc ion binding)|GO:0035556(intracellular signal transduction)	GTTGTCCATTCCCAATATTTTTCAAAGGGCACACCAAAATCTTCTGTTCTTTGTATTGTA	NM_103530	841006	cysteine/histidine-rich C1 domain-containing protein	AT1G44050		GO:0005575(cellular_component)|GO:0007242(intracellular signaling cascade)	chr1:16741443-16741502		TC366493										NM_103530	---	AT1G44050	At.52027	0023034 // intracellular signaling pathway // inferred from electronic annotation	0005515 // protein binding // inferred from electronic annotation /// 0008270 // zinc ion binding // inferred from electronic annotation	NM_103530
A_84_P94609	1	5.41911	5.41911	5.35125	24.8854	4.65039			NM_103284		840487	APUM17	APUM17 (Arabidopsis Pumilio 17); RNA binding / binding	At.51964	ref|NM_103284|tc|TC376215	chr1:13331722-13331781	Arabidopsis thaliana protein pumilio 17 (PUM17) mRNA, complete cds [NM_103284]	GO:0003723(RNA binding)|GO:0005488(binding)	ATGACAAACATCAATCGCTTATCAATGTCGACAATGTTCAACGCTTTACACGAAATCCTG	NM_103284	840487	protein pumilio 17	PUM17		GO:0003723(RNA binding)|GO:0005488(binding)|GO:0012505(endomembrane system)	chr1:13330510-13330569		TC376215										NM_103284	0012505 // endomembrane system // inferred from electronic annotation	AT1G35850 /// AT5G59280	At.51964	---	0003723 // RNA binding // inferred from electronic annotation /// 0003723 // RNA binding // inferred from sequence or structural similarity /// 0005488 // binding // inferred from electronic annotation	NM_103284
A_84_P94029	1	5.76288	5.76288	9196.14	45478.5	4.94539			NR_022504		6240289	AT2G15555	misc_RNA	At.66202	gb|DQ108874|ta|TA39200_3702|tc|NP454445|tc|TC392312	chr2:6793151-6793092	Arabidopsis thaliana clone 7216 mRNA sequence [DQ108874]		CGATCGCAGTCTTTTGTAGCAGTACGCTACTCCTTTTGGCTACAGAAGGTGCTTGAAATT						GO:0003674(molecular_function)|GO:0005575(cellular_component)|GO:0008150(biological_process)	chr2:6786069-6786010		NP454445										DQ108874			At.66202			DQ108874
A_84_P93859	1	16.5778	16.5778	0.489836	6.96848	14.2262			NM_126901		815769	AT2G12900	DNA binding / transcription factor	At.52722	ref|NM_126901|tc|TC378851	chr2:5301158-5301348	Arabidopsis thaliana Basic-leucine zipper (bZIP) transcription factor family protein (AT2G12900) mRNA, complete cds [NM_126901]	GO:0003677(DNA binding)|GO:0003700(sequence-specific DNA binding transcription factor activity)|GO:0005634(nucleus)|GO:0006355(regulation of transcription, DNA-dependent)	GGTTAATAAAAATCCTTCATTGCCCCCTTTGGTTGATGGAGAAGAGGATGCTTCCTGGCT	NM_126901	815769	Basic-leucine zipper (bZIP) transcription factor family protein	AT2G12900		GO:0003677(DNA binding)|GO:0003700(transcription factor activity)|GO:0005634(nucleus)|GO:0006355(regulation of transcription, DNA-dependent)|GO:0009507(chloroplast)	chr2:5294076-5294266		TC378851										NM_126901	0005634 // nucleus // inferred from electronic annotation /// 0009507 // chloroplast // inferred from electronic annotation	AT2G12900	At.52722	0006355 // regulation of transcription, DNA-dependent // inferred from electronic annotation /// 0006355 // regulation of transcription, DNA-dependent // inferred from sequence or structural similarity	0003677 // DNA binding // inferred from sequence or structural similarity /// 0003677 // DNA binding // inferred from electronic annotation /// 0003700 // sequence-specific DNA binding transcription factor activity // inferred from sequence or structural similarity /// 0003700 // sequence-specific DNA binding transcription factor activity // inferred from electronic annotation /// 0043565 // sequ…	NM_126901
A_84_P93569	1	5.63118	5.63118	51.1637	247.242	4.83238									tc|TC369853	unmapped	Rep: T3E15.25 protein - Arabidopsis thaliana (Mouse-ear cress), partial (83%) [TC369853]		CAACATGAATACTTCACTCAAGCTGTTTATGAGGAGCAAATCGAGTTTGAGCAGCATGTT							chr4:4390459-4390518		TC369853										TC369853
A_84_P93089	1	2321.52	2321.52	0.407722	812.267	1992.21			NM_179324		837926	AT1G13650	hypothetical protein	At.23396	ref|NM_179324|ref|NM_101235|gb|BT004067|ta|TA48466_3702	chr1:4680543-4680484	Arabidopsis thaliana uncharacterized protein (AT1G13650) mRNA, complete cds [NM_179324]	GO:0003674(molecular_function)|GO:0005575(cellular_component)|GO:0008150(biological_process)	CCTTTTTAGGCTTTGCATTCAATATACAAAGACCGTTCGAATAAGAACAGAAAATAGTGG	NM_179324	837926	hypothetical protein	AT1G13650		GO:0003674(molecular_function)|GO:0005575(cellular_component)|GO:0008150(biological_process)	chr1:4680546-4680487		TC383066										NM_179324	---	AT1G13650	At.23396	---	---	NM_179324
A_84_P92929	1	57752.2	57752.2	0.495554	24559.6	49559.9			NM_121929		832044	AT5G19240	hypothetical protein	At.19768	ref|NM_121929|ta|TA33874_3702|ta|Z34598|ta|BE038623	chr5:6470913-6470972	Arabidopsis thaliana GPI-anchored glycoprotein membrane precursor (AT5G19240) mRNA, complete cds [NM_121929]	GO:0003674(molecular_function)|GO:0008150(biological_process)	ATGGCCTTGTTTCTTCAAGTTTGATGTTTCTTCATGTTTTGAGTCACAACTCGTTGTCTT	NM_121929	832044	GPI-anchored glycoprotein membrane precursor	AT5G19240		GO:0003674(molecular_function)|GO:0008150(biological_process)|GO:0012505(endomembrane system)	chr5:6470911-6470970		TC386168		GO:8150(biological_process)	GO:3674(molecular_function)	GO:12505(endomembrane system)	unknown protein [Arabidopsis thaliana]	5	T24G5.140; T24G5_140	AT5G19240		NM_121929	0005886 // plasma membrane // inferred from electronic annotation /// 0012505 // endomembrane system // inferred from electronic annotation /// 0016020 // membrane // inferred from electronic annotation /// 0031225 // anchored to membrane // inferred from electronic annotation	AT5G19240	At.19768	---	---	NM_121929
A_84_P92299	1	7847.73	7847.73	0.439372	2958.95	6734.5			NM_105959		843632	AT1G73010	phosphatase	At.11680	ref|NM_105959|ta|TA33234_3702|ta|TA33236_3702|tc|TC387714	chr1:27468480-27468421	Arabidopsis thaliana phosphate starvation-induced protein 2 (PS2) mRNA, complete cds [NM_105959]	GO:0004427(inorganic diphosphatase activity)|GO:0008152(metabolic process)|GO:0016036(cellular response to phosphate starvation)|GO:0016462(pyrophosphatase activity)|GO:0051262(protein tetramerization)	AATATTGCCTCGTGCTCTTCGTGTGTCTCAGTCTAGTTAGACGTTTTTGAAATAGTGGAG	NM_105959	843632	phosphate starvation-induced protein 2	PS2		GO:0005575(cellular_component)|GO:0008152(metabolic process)|GO:0016791(phosphatase activity)	chr1:27464819-27464760		TC387714		GO:8152(metabolic process)	GO:16791(phosphoric monoester hydrolase activity)	GO:5575(cellular_component)	phosphoric monoester hydrolase [Arabidopsis thaliana]	1	F3N23.21; F3N23_21	AT1G73010		NM_105959	---;0016020 // membrane // inferred from sequence or structural similarity /// 0016020 // membrane // inferred from electronic annotation /// 0016021 // integral to membrane // inferred from electronic annotation	AT1G73010;AT2G29900	At.11680	0008152 // metabolic process // inferred from electronic annotation;0007219 // Notch signaling pathway // inferred from electronic annotation /// 0023034 // intracellular signaling pathway // inferred from electronic annotation /// 0023034 // intracellular signaling pathway // inferred from sequence or structural similarity	0016791 // phosphatase activity // inferred from electronic annotation;---	NM_105959
A_84_P91639	1	214.858	214.858	0.311816	57.4924	184.38			NM_129460		818489	AT2G39030	GCN5-related N-acetyltransferase (GNAT) family protein	At.13248	ref|NM_129460|ta|TA44562_3702|tc|TC376751	chr2:16306010-16306069	Arabidopsis thaliana acyl-CoA N-acyltransferases-like protein (AT2G39030) mRNA, complete cds [NM_129460]	GO:0005575(cellular_component)|GO:0006591(ornithine metabolic process)|GO:0008080(N-acetyltransferase activity)|GO:0008152(metabolic process)|GO:0009753(response to jasmonic acid stimulus)	AAGCTAAACATCTAGCAGCATGATGATTTGCATGAGACCCATCGAGCGATCGGTCCTTTA	NM_129460	818489	acyl-CoA N-acyltransferases-like protein	AT2G39030		GO:0005575(cellular_component)|GO:0008080(N-acetyltransferase activity)|GO:0008152(metabolic process)	chr2:16298932-16298991		TC376751		GO:8152(metabolic process)	GO:8080(N-acetyltransferase activity)	GO:5575(cellular_component)	GCN5-related N-acetyltransferase (GNAT) family protein [Arabidopsis thaliana]	2	T7F6.20; T7F6_20	AT2G39030		NM_129460	---	AT2G39030	At.13248	0008152 // metabolic process // inferred from electronic annotation /// 0008152 // metabolic process // inferred from sequence or structural similarity	0008080 // N-acetyltransferase activity // inferred from electronic annotation /// 0008080 // N-acetyltransferase activity // inferred from sequence or structural similarity	NM_129460
A_84_P89139	1	66.4671	66.4671	13.0462	744.138	57.0386										unmapped	Unknown		ATGGGTGCAACATCGAAGTTAGGACTACTCGAATTGAAGAAGACAAATGGGCCGAAGGGT							chr5:011086157-011086215
A_84_P88889	1	8.50207	8.50207	4.95541	36.1548	7.29602			NM_126581		3768507	AT2G05580	hypothetical protein	At.47271	ref|NM_126581|ta|TA51104_3702|ta|Z17599|tc|TC399279	chr2:2056574-2056633	Arabidopsis thaliana glycine-rich protein (AT2G05580) mRNA, complete cds [NM_126581]		ATACTAGCAAGTTTTTCTTTAAATGCCAAGTGTTTACGTATATTAAACTATAATAAAGTT	NM_126581	3768507	glycine-rich protein	AT2G05580		GO:0012505(endomembrane system)	chr2:2056577-2056636		TC399279										NM_126581	0012505 // endomembrane system // inferred from electronic annotation	AT2G05580	At.47271	---	---	NM_126581
A_84_P88589	1	41.0371	41.0371	0.376402	13.2553	35.2159			NM_115448		824756	AT3G55900	F-box family protein	At.66469	ref|NM_115448|tc|TC396233	chr3:20753390-20753331	Arabidopsis thaliana F-box protein (AT3G55900) mRNA, complete cds [NM_115448]	GO:0003674(molecular_function)|GO:0005575(cellular_component)|GO:0008150(biological_process)	GGAAGCAAGGTTCGTAGGTTTTGTTAACAATGTGATAGCAAACCTTTCAACGAATTTCTT	NM_115448	824756	F-box protein	AT3G55900		GO:0003674(molecular_function)|GO:0005575(cellular_component)|GO:0008150(biological_process)	chr3:20742411-20742352		TC396233										NM_115448		AT3G55900	At.66469			NM_115448
A_84_P87559	1	369.939	369.939	0.374437	118.87	317.462			NM_105321		842968	AT1G66500	zinc finger (C2H2-type) family protein	At.28299	ref|NM_105321|ta|TA37356_3702|ta|BX839054|tc|TC367646	chr1:24815789-24815730	Arabidopsis thaliana Pre-mRNA cleavage complex II (AT1G66500) mRNA, complete cds [NM_105321]	GO:0008150(biological_process)|GO:0008270(zinc ion binding)	ACCTTATCGTAAGCTTGATGACAATCTCTCTTTAGATTCGTTACCTGATTGGGTTCCGAA	NM_105321	842968	Pre-mRNA cleavage complex II	AT1G66500		GO:0005622(intracellular)|GO:0008150(biological_process)|GO:0008270(zinc ion binding)	chr1:24812126-24812067		TC367646		GO:8150(biological_process)	GO:0003676(nucleic acid binding);GO:0008270(zinc ion binding)	GO:5739(mitochondrion)	zinc finger (C2H2-type) family protein [Arabidopsis thaliana]	1	F28G11.6; F28G11_6	AT1G66500		NM_105321	0005622 // intracellular // inferred from electronic annotation	AT1G66500 /// AT5G43620	At.28299	---	0008270 // zinc ion binding // inferred from electronic annotation	NM_105321
A_84_P870644	1	70.3314	70.3314	2.71793	164.04	60.3546			NM_102284		839055	AT1G24380	hypothetical protein	At.51752	ref|NM_102284|gb|EG519676|ta|DQ446287|tc|TC382532	chr1:8646972-8647032	Arabidopsis thaliana uncharacterized protein (AT1G24380) mRNA, complete cds [NM_102284]	GO:0003674(molecular_function)|GO:0005575(cellular_component)|GO:0008150(biological_process)	AATGATAACATGATGACACCCGCTGCATTCCAAGGATAAGTCGTGATGTTACGTCATCTT	NM_102284	839055	hypothetical protein	AT1G24380		GO:0003674(molecular_function)|GO:0005575(cellular_component)|GO:0008150(biological_process)	chr1:8646983-8647043		TC382532										NM_102284		AT1G24380	At.51752			NM_102284
A_84_P870536	1	5.10611	5.10611	29.0604	127.337	4.3818			EG492224					At.51390	gb|EG492224|tc|TC376227	unmapped	AYAXY87TR pooled cDNA populations Arabidopsis thaliana cDNA, mRNA sequence [EG492224]		CCTGAGGAAGCCAAGGAAAAAGCTGACGGTGAGAGAGTAGCTGATGATGATTCTATACTT							chr4:5893586-5893527		TC376227										EG492224			At.51390			EG492224
A_84_P870191	1	68.7083	68.7083	0.373967	22.0498	58.9618			NM_148478		838731	AT1G21326	VQ motif-containing protein	At.65921	ref|NM_148478|ref|NM_101984|ta|TA51711_3702|tc|NP222417	chr1:7469342-7469283	Arabidopsis thaliana VQ motif-containing protein (AT1G21326) mRNA, complete cds [NM_148478]	GO:0003674(molecular_function)|GO:0005575(cellular_component)|GO:0008150(biological_process)	CTCGGTTTGCTGTTACAGAGAAGGCTAATACCTCAAACGAACTAGGGACATTTGTTGGAG	NM_148478	838731	VQ motif-containing protein	AT1G21326		GO:0003674(molecular_function)|GO:0005575(cellular_component)|GO:0008150(biological_process)	chr1:7469354-7469295		NP222417										NM_148478		AT1G21326	At.65921			NM_148478
A_84_P869736	1	72.8529	72.8529	0.376756	23.5542	62.5185			NM_180916		836337	AGL42	AGL42 (AGAMOUS LIKE 42); transcription factor	At.26394	ref|NM_001203665|ref|NM_180916|ref|NM_125610|ref|NM_001037046	chr5:24984639-24985069	Arabidopsis thaliana protein agamous-like 42 (AGL42) mRNA, complete cds [NM_001203665]	GO:0003700(sequence-specific DNA binding transcription factor activity)|GO:0005634(nucleus)|GO:0006355(regulation of transcription, DNA-dependent)|GO:0009838(abscission)|GO:0009909(regulation of flower development)|GO:0010150(leaf senescence)	GTCCGAGAAAGAAAGGCTCAATTGTTCAAGGAGCAGTTGGAGAAACTAAAAGCAAAGGAG	NM_001203665	836337	protein agamous-like 42	AGL42		GO:0003700(transcription factor activity)|GO:0005634(nucleus)|GO:0006355(regulation of transcription, DNA-dependent)	chr5:24967413-24967843		TC381717										NM_001203665	0005634 // nucleus // inferred from electronic annotation	AT5G62165	At.26394	0006350 // transcription // inferred from electronic annotation /// 0006355 // regulation of transcription, DNA-dependent // inferred from electronic annotation /// 0006355 // regulation of transcription, DNA-dependent // inferred from sequence or structural similarity /// 0045449 // regulation of transcription // inferred from electronic annotation	0003677 // DNA binding // inferred from electronic annotation /// 0003700 // sequence-specific DNA binding transcription factor activity // inferred from sequence or structural similarity /// 0003700 // sequence-specific DNA binding transcription factor activity // inferred from electronic annotation /// 0043565 // sequence-specific DNA binding // inferred from electronic annotation	NM_001203665	NM_001037046 /// NM_125610 /// NM_180916
A_84_P869210	1	2171.64	2171.64	0.436663	813.76	1863.59			NM_102475		839602	ATGSTU13	ATGSTU13 (ARABIDOPSIS THALIANA GLUTATHIONE S-TRANSFERASE TAU 13); glutathione transferase	At.16269	ref|NM_102475|ta|TA31516_3702|ta|TA31515_3702|tc|NP221401	chr1:9426313-9426372	Arabidopsis thaliana glutathione S-transferase tau 13 (GSTU13) mRNA, complete cds [NM_102475]	GO:0004364(glutathione transferase activity)|GO:0005737(cytoplasm)|GO:0009407(toxin catabolic process)|GO:0046686(response to cadmium ion)	CGATACTAGAAGAAACGTTTCAGAAGACCAGCAAAGGATTAGGGTTCTTCGGAGGAGAGA	NM_102475	839602	glutathione S-transferase tau 13	GSTU13		GO:0004364(glutathione transferase activity)|GO:0005737(cytoplasm)|GO:0009407(toxin catabolic process)|GO:0046686(response to cadmium ion)	chr1:9426326-9426385		NP221401		GO:9407(toxin catabolic process)	GO:0004364(glutathione transferase activity);GO:0003824(catalytic activity)	GO:5737(cytoplasm)	ATGSTU13 (GLUTATHIONE S-TRANSFERASE 12); glutathione transferase [Arabidopsis thaliana]	1	GLUTATHIONE S-TRANSFERASE 12; GST12; T7N9.190; T7N9_190	AT1G27130		NM_102475	0005737 // cytoplasm // non-traceable author statement	AT1G27130	At.16269	0009407 // toxin catabolic process // traceable author statement /// 0046686 // response to cadmium ion // inferred from expression pattern	0004364 // glutathione transferase activity // inferred from sequence or structural similarity /// 0016740 // transferase activity // inferred from electronic annotation	NM_102475
A_84_P869165	1	7564.39	7564.39	0.492364	3196.11	6491.36			NM_117667		827255	MO1	MO1 (MONOOXYGENASE 1); electron carrier/ oxidoreductase	At.21307	ref|NM_001203809|ref|NM_117667|ta|TA31056_3702|ta|TA31055_3702	chr4:8972900-8972841	Arabidopsis thaliana monooxygenase 1 (MO1) mRNA, complete cds [NM_001203809]	GO:0004497(monooxygenase activity)|GO:0005783(endoplasmic reticulum)|GO:0009617(response to bacterium)	CCGACGTTCGCTACAAACGTCATCAAAGGTTCTGAGGCTAATCTTTATAGCTTTGTTGTT	NM_001203809	827255	monooxygenase 1	MO1		GO:0005783(endoplasmic reticulum)|GO:0009055(electron carrier activity)|GO:0009617(response to bacterium)|GO:0016491(oxidoreductase activity)	chr4:8972902-8972843		TC369461										NM_001203809			At.21307			NM_001203809
A_84_P868217	1	828.185	828.185	0.417663	296.835	710.704			NM_179463		841632	MBP2	MBP2 (MYROSINASE-BINDING PROTEIN 2); sugar binding / thioglucosidase binding	At.66888	ref|NM_179463|ref|NM_104084|ta|TA30383_3702|ta|TA30382_3702	chr1:19349797-19349738	Arabidopsis thaliana myrosinase-binding protein 2 (MBP2) mRNA, complete cds [NM_179463]	GO:0005529(sugar binding)|GO:0006952(defense response)|GO:0007155(cell adhesion)|GO:0009611(response to wounding)|GO:0009908(flower development)|GO:0010169(thioglucosidase complex)|GO:0010180(thioglucosidase binding)	GCCGTGCCCATTTTCACCAATTACAGATGTGTTTTCTAGTTTCTTTCTCTGATGATTCCG	NM_179463	841632	myrosinase-binding protein 2	MBP2		GO:0005529(sugar binding)|GO:0006952(defense response)|GO:0007155(cell adhesion)|GO:0009611(response to wounding)|GO:0009908(flower development)|GO:0010169(thioglucosidase complex)|GO:0010180(thioglucosidase binding)	chr1:19346128-19346069		TC402694										NM_179463	0005634 // nucleus // inferred from direct assay /// 0005773 // vacuole // inferred from direct assay /// 0010169 // thioglucosidase complex // inferred from sequence or structural similarity	AT1G52030 /// AT1G52040	At.66888	0006952 // defense response // traceable author statement /// 0007155 // cell adhesion // traceable author statement /// 0009611 // response to wounding // inferred from expression pattern /// 0009908 // flower development // traceable author statement	0005529 // sugar binding // traceable author statement /// 0005529 // sugar binding // inferred from electronic annotation /// 0010180 // thioglucosidase binding // inferred from sequence or structural similarity	NM_179463	NM_104084 /// NM_104085 /// NM_179463
A_84_P867879	1	15.0666	15.0666	2.32645	30.0794	12.9293			NM_103654		841170	AT1G47610	transducin family protein / WD-40 repeat family protein	At.47680	ref|NM_103654|ta|TA51970_3702|ta|CNS0AB9J|tc|TC373929	unmapped	Arabidopsis thaliana WD40 domain-containing protein (AT1G47610) mRNA, complete cds [NM_103654]	GO:0000166(nucleotide binding)|GO:0005834(heterotrimeric G-protein complex)|GO:0008150(biological_process)	TTGGTTTTGTATAGTGGAAGTCTTGACAAATCGGTCAAAGTGTGGAGGGTACACGTCATT	NM_103654	841170	WD40 domain-containing protein	AT1G47610		GO:0000166(nucleotide binding)|GO:0005834(heterotrimeric G-protein complex)|GO:0008150(biological_process)	chr1:17505829-17505889		TC373929		GO:8150(biological_process)	GO:166(nucleotide binding)	GO:5834(heterotrimeric G-protein complex)	transducin family protein / WD-40 repeat family protein [Arabidopsis thaliana]	1	F16N3.9; F16N3_9	AT1G47610		NM_103654	0005834 // heterotrimeric G-protein complex // inferred from sequence or structural similarity	AT1G47610	At.47680	---	0000166 // nucleotide binding // inferred from sequence or structural similarity	NM_103654
A_84_P867471	1	26563.4	26563.4	0.323525	7374.86	22795.3			NM_121929		832044	AT5G19240	hypothetical protein	At.19768	ref|NM_121929|ta|TA33873_3702|ta|TA33874_3702|ta|CB264356	chr5:6470805-6470864	Arabidopsis thaliana GPI-anchored glycoprotein membrane precursor (AT5G19240) mRNA, complete cds [NM_121929]	GO:0003674(molecular_function)|GO:0008150(biological_process)	GAGCTGGAGTTGGTATTGATTCTGATGGTATTTGGCTTGTTACCGTCCTCACTACAAACA	NM_121929	832044	GPI-anchored glycoprotein membrane precursor	AT5G19240		GO:0003674(molecular_function)|GO:0008150(biological_process)|GO:0012505(endomembrane system)	chr5:6470803-6470862		TC383655		GO:8150(biological_process)	GO:3674(molecular_function)	GO:12505(endomembrane system)	unknown protein [Arabidopsis thaliana]	5	T24G5.140; T24G5_140	AT5G19240		NM_121929	0005886 // plasma membrane // inferred from electronic annotation /// 0012505 // endomembrane system // inferred from electronic annotation /// 0016020 // membrane // inferred from electronic annotation /// 0031225 // anchored to membrane // inferred from electronic annotation	AT5G19240	At.19768	---	---	NM_121929
A_84_P867463	1	156.859	156.859	0.475808	64.0478	134.609			NM_100049		839365	AT1G01670	U-box domain-containing protein	At.42637	ref|NM_100049|gb|AK118101|ta|TA46997_3702|ta|CNS0AEMQ	chr1:243049-242990	Arabidopsis thaliana U-box domain-containing protein 56 (AT1G01670) mRNA, complete cds [NM_100049]	GO:0000151(ubiquitin ligase complex)|GO:0004842(ubiquitin-protein ligase activity)|GO:0016567(protein ubiquitination)	GAGGTGAAAAATCACCAATGACAAATCTTAGGCTCGAAAATCGCAATCTCATCCCGAATC	NM_100049	839365	U-box domain-containing protein 56	AT1G01670		GO:0000151(ubiquitin ligase complex)|GO:0004842(ubiquitin-protein ligase activity)|GO:0016567(protein ubiquitination)	chr1:243049-242990		TC368782										NM_100049	0000151 // ubiquitin ligase complex // inferred from electronic annotation	AT1G01670	At.42637	0016567 // protein ubiquitination // inferred from electronic annotation	0004842 // ubiquitin-protein ligase activity // inferred from electronic annotation /// 0016874 // ligase activity // inferred from electronic annotation	NM_100049
A_84_P866983	1	4045.25	4045.25	0.434537	1508.46	3471.42			NM_119459		829442	EDA39	EDA39 (embryo sac development arrest 39); calmodulin binding	At.27460	ref|NM_119459|ref|NM_202943|ref|NM_001125635|ref|NM_202944	chr4:15944650-15944591	Arabidopsis thaliana calmodulin-binding protein (EDA39) mRNA, complete cds [NM_119459]	GO:0005516(calmodulin binding)|GO:0005575(cellular_component)|GO:0010197(polar nucleus fusion)|GO:0010200(response to chitin)	TGGCATACATGGGAATCCCAAGCCCTAGGGCTGTAAAGTGTTAAAATTTAAAACACATTT	NM_119459	829442	calmodulin-binding protein	EDA39		GO:0005516(calmodulin binding)|GO:0005575(cellular_component)|GO:0010197(polar nucleus fusion)|GO:0010200(response to chitin)	chr4:15944647-15944588		TC362795										NM_119459	---	AT4G33050	At.27460	0010197 // polar nucleus fusion // inferred from mutant phenotype /// 0010200 // response to chitin // inferred from expression pattern	0005516 // calmodulin binding // inferred from sequence or structural similarity	NM_119459	NM_001125635 /// NM_119459 /// NM_202943 /// NM_202944
A_84_P863449	1	364.602	364.602	2.26399	708.361	312.882			NM_130344		819389	AT2G47770	benzodiazepine receptor-related	At.23206	ref|NM_130344|ta|TA35556_3702|ta|TA35555_3702|ta|AI994973	chr2:19576118-19576177	Arabidopsis thaliana tryptophan-rich sensory protein-like protein (TSPO) mRNA, complete cds [NM_130344]	GO:0005783(endoplasmic reticulum)|GO:0005794(Golgi apparatus)|GO:0005795(Golgi stack)|GO:0006778(porphyrin-containing compound metabolic process)|GO:0006970(response to osmotic stress)|GO:0009651(response to salt stress)|GO:0009737(response to abscisic acid stimulus)|GO:0016020(membrane)|GO:0020037(heme binding)	GAAGCCCAATGCTCTGTATCTTTACTTAGCTCAGTTTTTGCTCTGTTTGGTTTGGGATCC	NM_130344	819389	tryptophan-rich sensory protein-like protein	TSPO		GO:0003674(molecular_function)|GO:0005783(endoplasmic reticulum)|GO:0005795(Golgi stack)|GO:0006970(response to osmotic stress)|GO:0009651(response to salt stress)|GO:0009737(response to abscisic acid stimulus)|GO:0016020(membrane)	chr2:19569048-19569107		TC388558		GO:8150(biological_process)	GO:3674(molecular_function)	GO:16021(integral to membrane)	benzodiazepine receptor-related [Arabidopsis thaliana]	2	F17A22.16	AT2G47770		NM_130344	0005783 // endoplasmic reticulum // inferred from direct assay /// 0005795 // Golgi stack // inferred from direct assay /// 0016020 // membrane // inferred from direct assay /// 0016021 // integral to membrane // inferred from electronic annotation	AT2G47770	At.23206	0006970 // response to osmotic stress // inferred from expression pattern /// 0009651 // response to salt stress // inferred from expression pattern /// 0009737 // response to abscisic acid stimulus // inferred from expression pattern	---	NM_130344
A_84_P863338	1	4.43855	4.43855	6.30633	24.0204	3.80893									ta|BP643432|tc|TC406649	unmapped	Rep: 12S cruciferin seed storage protein - Arabidopsis thaliana (Mouse-ear cress), partial (45%) [TC406649]		TCCAGGTTTTTAATCACTCCCCTTACCCTTTAACGTACGTGTAAAATATGTGTCTGCCGG									TC406649										BP643432
A_84_P863309	1	2700.54	2700.54	2.17675	5044.52	2317.46									ta|BP667362|tc|TC406554	unmapped	Rep: Predicted protein - Physcomitrella patens subsp. patens, partial (14%) [TC406554]		TTCCCTCCCCTAAACCCCATTTTGAGGATAAATGCCTCCAGCGTTTTTTGATTCTTTAAG									TC406554										BP667362
A_84_P863273	1	2131.31	2131.31	2.54554	4655.72	1828.97			NM_120990		830812	AT5G09530	hydroxyproline-rich glycoprotein family protein	At.19739	ref|NM_120990|ta|TA32552_3702|ta|T42352|ta|T46497	chr5:2960934-2960875	Arabidopsis thaliana hydroxyproline-rich glycoprotein family protein (AT5G09530) mRNA, complete cds [NM_120990]	GO:0009791(post-embryonic development)	CAGAGTTACCAAAGGTACCGGAGATTCCAAAGCCTGAGGAAACTAAACTGCCAGATATTC	NM_120990	830812	hydroxyproline-rich glycoprotein family protein	AT5G09530		GO:0008150(biological_process)|GO:0012505(endomembrane system)	chr5:2960933-2960874		TC406487		GO:8150(biological_process)	GO:0005199(structural constituent of cell wall)	GO:12505(endomembrane system)	hydroxyproline-rich glycoprotein family protein [Arabidopsis thaliana]	5	T5E8.2	AT5G09530		NM_120990	0012505 // endomembrane system // inferred from electronic annotation	AT5G09530	At.19739	---	---	NM_120990
A_84_P862937	1	20.0782	20.0782	4.31206	74.2969	17.23									tc|TC405732	unmapped	Rep: Probable phospholipid hydroperoxide glutathione peroxidase 6, mitochondrial precursor - Arabidopsis thaliana (Mouse-ear cress), partial (65%) [TC405732]	GO:0004602(glutathione peroxidase activity)|GO:0005783(endoplasmic reticulum)|GO:0005829(cytosol)|GO:0009536(plastid)|GO:0009793(embryo development ending in seed dormancy)|GO:0016020(membrane)	CCATTCCTTTTTATTAACTTGGTTTCTTGATTTTTGCCCTTGGGACCCGCGTACCATTAT									TC405732										TC405732
A_84_P862930	1	4.81306	4.81306	9.2042	38.0162	4.13032									ta|BP645834|tc|TC405730	chr4:013612345-013612401	Rep: Recombinant Ib pronapin - Brassica napus (Rape), partial (36%) [TC405730]		CAAGCCCCGGCCTAGCACGATGATCATGAGTGTGCTATTGATGTATGTTATACTATACAC							chr4:013612339-013612395		TC405730										BP645834
A_84_P862887	1	16.9936	16.9936	3.22888	47.0867	14.583								At.47256	ta|BP614766|tc|TC405649	unmapped	Rep: Translationally-controlled tumor protein homolog - Arabidopsis thaliana (Mouse-ear cress), partial (67%) [TC405649]		ACTGGGGTCCCTCCCAAGGACTCTGCTAAGTTTATGGTTCTTTATATTTTCCTGGTTTTC									TC405649										BP614766
A_84_P862653	1	1550.56	1550.56	0.410447	546.144	1330.61								At.47577	ta|F19762|tc|TC405131	chr5:12620774-12620713	Rep: Uncharacterized protein At5g33370.2 - Arabidopsis thaliana (Mouse-ear cress), partial (45%) [TC405131]		GAGCCGCGTCACTATTCAACCCACAACTATTCAAATGATACAGACTCACACGAGTGATAT									TC405131										F19762	0005576 // extracellular region // inferred from electronic annotation /// 0012505 // endomembrane system // inferred from electronic annotation	AT5G33370	At.47577	0006629 // lipid metabolic process // inferred from electronic annotation /// 0008152 // metabolic process // inferred from electronic annotation /// 0016042 // lipid catabolic process // inferred from electronic annotation	0003824 // catalytic activity // inferred from electronic annotation /// 0004091 // carboxylesterase activity // inferred from sequence or structural similarity /// 0005488 // binding // inferred from electronic annotation /// 0016787 // hydrolase activity // inferred from electronic annotation /// 0016788 // hydrolase activity, acting on ester bonds // inferred from electronic annotation
A_84_P862404	1	1094.56	1094.56	2.09383	1966.71	939.29									ta|BP637953|tc|TC404620	unmapped	Rep: Zinc transporter 11 precursor - Arabidopsis thaliana (Mouse-ear cress), partial (35%) [TC404620]		CCCTCCCCGATTGGATAATCCCCTTTTCGATTAGCTTTGCCTTTTGGGTAATTTTGTAAT									TC404620										BP637953	0005886 // plasma membrane // inferred from electronic annotation /// 0012505 // endomembrane system // inferred from electronic annotation /// 0016020 // membrane // inferred from electronic annotation /// 0016021 // integral to membrane // inferred from electronic annotation	AT1G55910	At.15095	0006810 // transport // inferred from electronic annotation /// 0006811 // ion transport // inferred from electronic annotation /// 0006812 // cation transport // inferred from sequence or structural similarity /// 0006829 // zinc ion transport // inferred from electronic annotation /// 0030001 // metal ion transport // inferred from electronic annotation /// 0055085 // transmembrane transport //…	0008324 // cation transmembrane transporter activity // inferred from sequence or structural similarity /// 0046873 // metal ion transmembrane transporter activity // inferred from sequence or structural similarity /// 0046873 // metal ion transmembrane transporter activity // inferred from electronic annotation
A_84_P862370	1	5840.28	5840.28	0.49427	2477.19	5011.82			NM_105524		843182	KCS6	KCS6 (3-KETOACYL-COA SYNTHASE 6); catalytic/ transferase, transferring acyl groups other than amino-acyl groups""	At.23200	ref|NM_105524|ta|TA25690_3702|ta|BE037638|ta|BU635289	chr1:25717627-25717568	Arabidopsis thaliana 3-ketoacyl-CoA synthase 6 (KCS6) mRNA, complete cds [NM_105524]	GO:0000038(very long-chain fatty acid metabolic process)|GO:0003824(catalytic activity)|GO:0005783(endoplasmic reticulum)|GO:0009409(response to cold)|GO:0009416(response to light stimulus)|GO:0009826(unidimensional cell growth)|GO:0010025(wax biosynthetic process)|GO:0016747(transferase activity, transferring acyl groups other than amino-acyl groups)|GO:0042335(cuticle development)	CTAATTACTATCAAGGCAACGAGAGAGCCATGTTGTTACCCAATTGTCTCTTCCGCATGG	NM_105524	843182	3-ketoacyl-CoA synthase 6	KCS6		GO:0000038(very-long-chain fatty acid metabolic process)|GO:0003824(catalytic activity)|GO:0005783(endoplasmic reticulum)|GO:0009409(response to cold)|GO:0009416(response to light stimulus)|GO:0009826(unidimensional cell growth)|GO:0010025(wax biosynthetic process)|GO:0016747(transferase activity, transferring acyl groups other than amino-acyl groups)|GO:0042335(cuticle development)	chr1:25713964-25713905		TC395693										NM_105524	0005783 // endoplasmic reticulum // inferred from direct assay /// 0016020 // membrane // inferred from electronic annotation /// 0016021 // integral to membrane // inferred from electronic annotation	AT1G68530	At.23200	0000038 // very long-chain fatty acid metabolic process // inferred from direct assay /// 0006633 // fatty acid biosynthetic process // inferred from electronic annotation /// 0008152 // metabolic process // inferred from electronic annotation /// 0008610 // lipid biosynthetic process // inferred from electronic annotation /// 0009409 // response to cold // inferred from expression pattern /// 00…	0003824 // catalytic activity // inferred from electronic annotation /// 0008415 // acyltransferase activity // inferred from electronic annotation /// 0016740 // transferase activity // inferred from electronic annotation /// 0016747 // transferase activity, transferring acyl groups other than amino-acyl groups // inferred from electronic annotation	NM_105524	NM_105524 /// NM_179530
A_84_P862318	1	137.704	137.704	0.311167	36.7706	118.17			NM_117074		826597	AT4G10060	catalytic/ glucosylceramidase	At.21935	ref|NM_117074|ta|TA34715_3702|ta|AV528974|tc|TC404467	chr4:6291943-6292099	Arabidopsis thaliana Beta-glucosidase, GBA2 type family protein (AT4G10060) mRNA, complete cds [NM_117074]	GO:0003824(catalytic activity)|GO:0004348(glucosylceramidase activity)|GO:0005773(vacuole)|GO:0006665(sphingolipid metabolic process)|GO:0006680(glucosylceramide catabolic process)	TTTGTATCCAAGGTCTTGGACCGTATACAACGAGCCTGACCCTGAACTCAGAATAGTTTC	NM_117074	826597	Beta-glucosidase, GBA2 type family protein	AT4G10060		GO:0003824(catalytic activity)|GO:0004348(glucosylceramidase activity)|GO:0005773(vacuole)|GO:0006665(sphingolipid metabolic process)|GO:0006680(glucosylceramide catabolic process)	chr4:6291946-6292102		TC404467										NM_117074	0005773 // vacuole // inferred from direct assay /// 0005886 // plasma membrane // inferred from electronic annotation /// 0016020 // membrane // inferred from electronic annotation	AT4G10060	At.21935	0006629 // lipid metabolic process // inferred from electronic annotation /// 0006665 // sphingolipid metabolic process // inferred from electronic annotation /// 0006680 // glucosylceramide catabolic process // inferred from electronic annotation /// 0008152 // metabolic process // inferred from electronic annotation	0003824 // catalytic activity // inferred from electronic annotation /// 0004348 // glucosylceramidase activity // inferred from electronic annotation /// 0016787 // hydrolase activity // inferred from electronic annotation /// 0016798 // hydrolase activity, acting on glycosyl bonds // inferred from electronic annotation	NM_117074
A_84_P862252	1	4.53588	4.53588	14.8914	57.9639	3.89245									ta|BP592228|tc|TC404300	unmapped	Rep: Histone H2A - Vitis vinifera (Grape), partial (77%) [TC404300]		TTCTCCCCAAGAAAAGCCGGTTCTTCCAAACCCTTCCCCCTTAATGAAGAATTAGAATTA									TC404300										BP592228	0000786 // nucleosome // inferred from electronic annotation /// 0005634 // nucleus // inferred from electronic annotation	AT3G20670	At.73912	0006334 // nucleosome assembly // inferred from electronic annotation	0003677 // DNA binding // inferred from electronic annotation /// 0003677 // DNA binding // inferred from sequence or structural similarity
A_84_P862192	1	4.78352	4.78352	7.41512	30.4388	4.10496								At.15569	ta|BP637093|tc|TC404198	unmapped	Rep: Lhcb6 protein - Arabidopsis thaliana (Mouse-ear cress), partial (65%) [TC404198]		CCTCTCCGTGCTTCTTTGGGTTTGTGAAGAAACCGCCTGAATGTTTTTGAATTTCTGTAA									TC404198										BP637093
A_84_P862185	1	172.817	172.817	2.04098	302.683	148.303			NM_127817		816784	AT2G22510	hydroxyproline-rich glycoprotein family protein	At.43615	ref|NM_127817|ta|TA25680_3702|ta|BE526134|tc|TC404163	chr2:9576766-9576708	Arabidopsis thaliana hydroxyproline-rich glycoprotein family protein (AT2G22510) mRNA, complete cds [NM_127817]	GO:0003674(molecular_function)|GO:0008150(biological_process)	TCATCCCTAGTCATTGCATTAACATTCACAAGCTTTTTCACTGGTCTCTCAGCTAGTCGG	NM_127817	816784	hydroxyproline-rich glycoprotein family protein	AT2G22510		GO:0003674(molecular_function)|GO:0008150(biological_process)|GO:0012505(endomembrane system)	chr2:9569686-9569628		TC404163		GO:8150(biological_process)	GO:3674(molecular_function)	GO:12505(endomembrane system)	hydroxyproline-rich glycoprotein family protein [Arabidopsis thaliana]	2	F14M13.9; F14M13_9	AT2G22510		NM_127817	0012505 // endomembrane system // inferred from electronic annotation	AT2G22510	At.43615	---	0004872 // receptor activity // inferred from electronic annotation	NM_127817
A_84_P862180	1	4.2823	4.2823	4.33767	15.9402	3.67484			NM_104880		842495	AT1G62000	hypothetical protein	At.43775	ref|NM_104880|ta|TA52626_3702|ta|TA25986_3702|ta|CB259357	chr1:22917573-22917633	Arabidopsis thaliana uncharacterized protein (AT1G62000) mRNA, complete cds [NM_104880]	GO:0003674(molecular_function)|GO:0008150(biological_process)	AAGAAGAAGGCAAAGGAAAAAAGGATTGAGCGTGAGCTGATCTCATATTCTCATGCATGC	NM_104880	842495	hypothetical protein	AT1G62000		GO:0003674(molecular_function)|GO:0008150(biological_process)|GO:0012505(endomembrane system)	chr1:22913908-22913968		TC395243		GO:8150(biological_process)	GO:3674(molecular_function)	GO:12505(endomembrane system)	unknown protein [Arabidopsis thaliana]	1	F8K4.19; F8K4_19	AT1G62000		NM_104880	0012505 // endomembrane system // inferred from electronic annotation	AT1G62000 /// AT1G62060 /// AT1G62080 /// AT1G62220	At.43775	---	---	NM_104880
A_84_P861864	1	561.418	561.418	2.5683	1237.36	481.779			NM_120990		830812	AT5G09530	hydroxyproline-rich glycoprotein family protein	At.19739	ref|NM_120990|ta|TA32552_3702|ta|TA32551_3702|ta|CB256689	chr5:2961156-2961097	Arabidopsis thaliana hydroxyproline-rich glycoprotein family protein (AT5G09530) mRNA, complete cds [NM_120990]	GO:0009791(post-embryonic development)	TCTCATAACCACTTCTGATCATATGTCTTATCGCATTGCTCGCTGATCCGTTTTCAGTCG	NM_120990	830812	hydroxyproline-rich glycoprotein family protein	AT5G09530		GO:0008150(biological_process)|GO:0012505(endomembrane system)	chr5:2961155-2961096		TC402881		GO:8150(biological_process)	GO:0005199(structural constituent of cell wall)	GO:12505(endomembrane system)	hydroxyproline-rich glycoprotein family protein [Arabidopsis thaliana]	5	T5E8.2	AT5G09530		NM_120990	0012505 // endomembrane system // inferred from electronic annotation	AT5G09530	At.19739	---	---	NM_120990
A_84_P861840	1	37.896	37.896	2.08544	67.8192	32.5203								At.48153	ta|AA394330|tc|TC402635	unmapped	Rep: Tubulin alpha-6 chain - Arabidopsis thaliana (Mouse-ear cress), partial (23%) [TC402635]		GGCTTGAAATGTTGATGGTAACTGAGTTCAAAACAACTTGGGTCCATAACCAAGGGATCA									TC402635										AA394330	0005618 // cell wall // inferred from direct assay /// 0005829 // cytosol // inferred from direct assay /// 0005874 // microtubule // inferred from electronic annotation /// 0005886 // plasma membrane // inferred from direct assay /// 0009507 // chloroplast // inferred from direct assay /// 0016020 // membrane // inferred from direct assay /// 0043234 // protein complex // inferred from electroni…	AT1G04820	At.48153	0007017 // microtubule-based process // traceable author statement /// 0007017 // microtubule-based process // inferred from electronic annotation /// 0007018 // microtubule-based movement // inferred from electronic annotation /// 0009651 // response to salt stress // inferred from expression pattern /// 0046686 // response to cadmium ion // inferred from expression pattern /// 0051258 // protei…	0000166 // nucleotide binding // inferred from electronic annotation /// 0003924 // GTPase activity // inferred from electronic annotation /// 0005198 // structural molecule activity // inferred from electronic annotation /// 0005200 // structural constituent of cytoskeleton // inferred from sequence or structural similarity /// 0005525 // GTP binding // inferred from electronic annotation
A_84_P861570	1	17.3531	17.3531	2.20985	32.908	14.8915									tc|TC398499	chr2:000552090-000552149	Unknown		CGAAAACATCGCAGTCCGCCTTTGACAAAACCATCTCTTTAAGGACACTATTAGCATCAT							chr2:552091-552150		TC398499										TC398499
A_84_P86149	1	7.27562	7.27562	13.2857	82.95	6.24355			NM_123332		833966	MYB89	MYB89 (myb domain protein 89); DNA binding / transcription factor	At.7527	ref|NM_123332|gb|AF175995|tc|TC385612	chr5:15911058-15910999	Arabidopsis thaliana myb domain protein 89 (MYB89) mRNA, complete cds [NM_123332]	GO:0003677(DNA binding)|GO:0003700(sequence-specific DNA binding transcription factor activity)|GO:0006355(regulation of transcription, DNA-dependent)	CGATAACATCCAGAATTATCAAACCTCCAACTTTCTTCCTGGTTTGTGTCTCCTTAATAC	NM_123332	833966	myb domain protein 89	MYB89		GO:0003677(DNA binding)|GO:0003700(transcription factor activity)|GO:0006355(regulation of transcription, DNA-dependent)	chr5:15893830-15893771		TC385612										NM_123332	0005634 // nucleus // inferred from electronic annotation	AT5G39700	At.7527	0006355 // regulation of transcription, DNA-dependent // inferred from sequence or structural similarity /// 0045449 // regulation of transcription // inferred from electronic annotation	0003677 // DNA binding // inferred from sequence or structural similarity /// 0003677 // DNA binding // inferred from electronic annotation /// 0003700 // sequence-specific DNA binding transcription factor activity // inferred from sequence or structural similarity	NM_123332	NM_123332
A_84_P861191	1	61.1135	61.1135	0.249053	13.0614	52.4444									tc|TC401039	chr1:16641157-16641098	Rep: F9C16.1 - Arabidopsis thaliana (Mouse-ear cress), complete [TC401039]	GO:0003674(molecular_function)|GO:0005575(cellular_component)|GO:0008150(biological_process)	TCCAGATGGGTTTTGTGGCATTGAGCATAGTATGCCTAAGATTGAAACCGCAAATGTTTA							chr1:16638717-16638658		TC401039										TC401039
A_84_P860828	1	615.826	615.826	0.394963	208.726	528.469					832546	VSP2	VSP2 (VEGETATIVE STORAGE PROTEIN 2); acid phosphatase	At.74025	ta|BE037695|tc|TC400742	unmapped	Rep: Vegetative storage protein Vsp2 - Arabidopsis thaliana (Mouse-ear cress), partial (36%) [TC400742]	GO:0002213(defense response to insect)|GO:0003993(acid phosphatase activity)|GO:0005773(vacuole)|GO:0006979(response to oxidative stress)|GO:0009611(response to wounding)|GO:0009625(response to insect)|GO:0009753(response to jasmonic acid stimulus)|GO:0022626(cytosolic ribosome)|GO:0042538(hyperosmotic salinity response)|GO:0046688(response to copper ion)	ATCTTTGTACCCGTTTTGGCCCCCCTGCATAAATAAAATGTCTACCCTATGGTACCTTAT		832546	vegetative storage protein 2	VSP2		GO:0002213(defense response to insect)|GO:0003993(acid phosphatase activity)|GO:0005773(vacuole)|GO:0006979(response to oxidative stress)|GO:0009611(response to wounding)|GO:0009625(response to insect)|GO:0009753(response to jasmonic acid stimulus)|GO:0010149(senescence)|GO:0022626(cytosolic ribosome)|GO:0042538(hyperosmotic salinity response)|GO:0046688(response to copper ion)			TC400742										BE037695	0005773 // vacuole // inferred from direct assay /// 0022626 // cytosolic ribosome // inferred from direct assay	AT5G24770 /// AT5G24780	At.74025	0002213 // defense response to insect // inferred from direct assay /// 0006952 // defense response // inferred from expression pattern /// 0006979 // response to oxidative stress // inferred from expression pattern /// 0009611 // response to wounding // inferred from expression pattern /// 0009625 // response to insect // inferred from expression pattern /// 0009753 // response to jasmonic acid …	0003993 // acid phosphatase activity // inferred from direct assay /// 0003993 // acid phosphatase activity // inferred from sequence or structural similarity /// 0003993 // acid phosphatase activity // inferred from electronic annotation /// 0008134 // transcription factor binding // inferred from direct assay /// 0045735 // nutrient reservoir activity // inferred from electronic annotation
A_84_P860726	1	2190.8	2190.8	0.0587424	110.438	1880.03								At.70054	ta|R65132|tc|TC400604	chr3:7855287-7855228	AAD15384.1 - Arabidopsis thaliana (Mouse-ear cress), partial (68%) [TC400604]		GCATGATGAGACAGAAGTCGTTGCCCAAACCTGAAAAACAACACGTGGTTAGAAAAATCT							chr3:7846075-7846020		TC400604										R65132			At.70054
A_84_P860537	1	7.32226	7.32226	2.75922	17.3377	6.28357								At.28348	ta|DR229041|tc|TC400412	chr5:13436475-13440737	Unknown		ATCCAAGGAAGGAGCAAAGTAGAGGATTTAACAATGGAACTAGGAAGGCTGAAGTTGTGG							chr5:13419245-13423507		TC400412										DR229041	0005737 // cytoplasm // inferred from electronic annotation /// 0009507 // chloroplast // inferred from direct assay /// 0009535 // chloroplast thylakoid membrane // inferred from direct assay /// 0009941 // chloroplast envelope // inferred from direct assay	AT5G35170	At.28348	0006139 // nucleobase, nucleoside, nucleotide and nucleic acid metabolic process // inferred from electronic annotation /// 0009165 // nucleotide biosynthetic process // inferred from electronic annotation	0004017 // adenylate kinase activity // inferred from electronic annotation /// 0005524 // ATP binding // inferred from electronic annotation /// 0016301 // kinase activity // inferred from electronic annotation /// 0016740 // transferase activity // inferred from electronic annotation /// 0016776 // phosphotransferase activity, phosphate group as acceptor // inferred from electronic annotation /…
A_84_P860475	1	65.8769	65.8769	2.25241	127.334	56.5321									tc|TC400366	unmapped	Rep: Pspzf zinc finger protein-like - Arabidopsis thaliana (Mouse-ear cress), partial (18%) [TC400366]		AGTCCTGCTTACCAAAAATGGCCCACTAGTAACGTATATTCCAATGTCCACGTTCAATTA									TC400366										TC400366
A_84_P860213	1	31.6963	31.6963	0.132094	3.59296	27.2001									tc|TC365989	chr5:012335571-012335512	Rep: Serine protease-like protein - Arabidopsis thaliana (Mouse-ear cress), complete [TC365989]	GO:0004289(subtilase activity)|GO:0006508(proteolysis)	ACTGAGATGGTGAGAGGGAGGTGAGTACTTAATCTCAGGAAGTGTTCCCATATACACAAT							chr5:23885905-23885846		TC365989										TC365989
A_84_P860155	1	4.32249	4.32249	3.33556	12.3727	3.70934									tc|TC400041	unmapped	Unknown		CTAAAGAACAAAAGCAGAGACAGCAAATTGCTTACAAAGCAATCTCAACCCCAGAACGCC									TC400041										TC400041
A_84_P86009	1	5.31344	5.31344	10.6195	48.4219	4.55971			NM_148638		843066	AT1G67455	F-box family protein	At.52421	ref|NM_148638|tc|NP2703874	chr1:25272861-25273102	Arabidopsis thaliana F-box and associated interaction domain-containing protein (AT1G67455) mRNA, complete cds [NM_148638]	GO:0003674(molecular_function)|GO:0005575(cellular_component)|GO:0008150(biological_process)	GAACTACCCCTTATTGGCTTAACCCAAATATTTATGGAACAACACAAGTACTGGGTTTCC	NM_148638	843066	F-box and associated interaction domain-containing protein	AT1G67455		GO:0003674(molecular_function)|GO:0005575(cellular_component)|GO:0008150(biological_process)	chr1:25269198-25269439		NP2703874										NM_148638		AT1G67455	At.52421			NM_148638
A_84_P860087	1	10836.2	10836.2	0.495972	4612.08	9299.09			NM_102464		839591	AT1G27020	hypothetical protein	At.27549	ref|NM_102464|gb|AK319154|ta|TA36498_3702|ta|TA36497_3702	chr1:9380558-9380617	Arabidopsis thaliana uncharacterized protein (AT1G27020) mRNA, complete cds [NM_102464]	GO:0003674(molecular_function)|GO:0005575(cellular_component)|GO:0008150(biological_process)	GACGAATAATGGAAAACAAAGTGTCATGGTGGGGTGTGGTATTTGTGGTGTTTTTGCATG	NM_102464	839591	hypothetical protein	AT1G27020		GO:0003674(molecular_function)|GO:0005575(cellular_component)|GO:0008150(biological_process)	chr1:9380571-9380630		TC400007										NM_102464		AT1G27020	At.27549			NM_102464
A_84_P860044	1	3948.68	3948.68	5.2308	17724.8	3388.54								At.38005	ta|BP603152|tc|TC399966	chr3:007652752-007652698	Rep: Isocitrate lyase - Brassica napus (Rape), partial (13%) [TC399966]		CTTCGTAGGAAAGCTTGGAAACCACACTATCGTTCAATATATATCTTTCCACACCCCGGG							chr3:007652745-007652691		TC399966										BP603152	0005777 // peroxisome // inferred from electronic annotation /// 0009514 // glyoxysome // inferred from electronic annotation	AT3G21720	At.38005	0006097 // glyoxylate cycle // inferred from electronic annotation /// 0006099 // tricarboxylic acid cycle // inferred from electronic annotation /// 0008152 // metabolic process // inferred from electronic annotation /// 0008152 // metabolic process // inferred from sequence or structural similarity /// 0019752 // carboxylic acid metabolic process // inferred from electronic annotation	0003824 // catalytic activity // inferred from electronic annotation /// 0004451 // isocitrate lyase activity // inferred from electronic annotation /// 0004451 // isocitrate lyase activity // inferred from sequence or structural similarity /// 0005515 // protein binding // inferred from physical interaction /// 0016829 // lyase activity // inferred from electronic annotation
A_84_P859972	1	32.8449	32.8449	0.406386	11.4543	28.1858								At.3957	ta|AI992623|tc|TC399909	chr4:1585150-1585209	Rep: Two-pore calcium channel - Arabidopsis thaliana (Mouse-ear cress), partial (11%) [TC399909]		TTACTTCTGTTGAATTTGGTGAGTTTCACTGACGGCAACTCCTAAGAGCTCGATCAAACA							chr4:1585152-1585211		TC399909										AI992623	0000325 // plant-type vacuole // inferred from direct assay /// 0005773 // vacuole // inferred from direct assay /// 0005773 // vacuole // inferred from electronic annotation /// 0005774 // vacuolar membrane // inferred from direct assay /// 0005774 // vacuolar membrane // inferred from electronic annotation /// 0005886 // plasma membrane // inferred from direct assay /// 0005886 // plasma membra…	AT4G03560	At.3957	0006810 // transport // inferred from electronic annotation /// 0006811 // ion transport // inferred from electronic annotation /// 0006816 // calcium ion transport // inferred by curator /// 0006816 // calcium ion transport // inferred from mutant phenotype /// 0006816 // calcium ion transport // inferred from electronic annotation /// 0009845 // seed germination // inferred from mutant phenotyp…	0005216 // ion channel activity // inferred from electronic annotation /// 0005244 // voltage-gated ion channel activity // inferred from electronic annotation /// 0005245 // voltage-gated calcium channel activity // inferred from genetic interaction /// 0005245 // voltage-gated calcium channel activity // inferred from sequence or structural similarity /// 0005262 // calcium channel activity // …
A_84_P859450	1	53.5421	53.5422	0.120253	5.52529	45.947								At.38309	ta|Z26090|tc|TC393041	chr1:18145589-18145530	Rep: Uncharacterized protein At1g49040.2 - Arabidopsis thaliana (Mouse-ear cress), complete [TC393041]		TTTGTTAGGCCTAAAGATCATTACTTAGAGGGCAAAGGGTAGTTCGCCTCATTTGCTATT							chr1:18141921-18141862		TC393041										Z26090	0080008 // CUL4 RING ubiquitin ligase complex // inferred from sequence or structural similarity	AT1G49040	At.38309	0000911 // cytokinesis by cell plate formation // inferred from mutant phenotype /// 0009825 // multidimensional cell growth // inferred from mutant phenotype /// 0010052 // guard cell differentiation // inferred from mutant phenotype /// 0010235 // guard mother cell cytokinesis // inferred from mutant phenotype	0005515 // protein binding // inferred from sequence or structural similarity
A_84_P859434	1	4.20115	4.20115	3.00128	10.8202	3.60521								At.70813	ta|BP822691	unmapped	Unknown		ATATATATAGCTCAGGCAAAATCTTTTCCTTCTTCCCACTGACTCTCGGGGAATACCCCT																			BP822691	0005886 // plasma membrane // inferred from direct assay	AT4G35240	At.31430	---	---
A_84_P859003	1	513.612	513.612	0.492144	216.915	440.755			NM_128079		817060	AT2G25220	ATP binding / kinase/ protein kinase/ protein serine/threonine kinase/ protein tyrosine kinase	At.39050	ref|NM_128079|ref|NM_001202669|ta|BP615475|ta|AU228334	chr2:10750017-10749958	Arabidopsis thaliana protein kinase domain-containing protein (AT2G25220) mRNA, complete cds [NM_128079]	GO:0004672(protein kinase activity)|GO:0004674(protein serine/threonine kinase activity)|GO:0005524(ATP binding)|GO:0006468(protein phosphorylation)|GO:0016301(kinase activity)	ACTCTCCGGTTAACAAGATGATTCACAGAAACACGCCGAAAGAAATCCAAAGCCATTTAG	NM_128079	817060	protein kinase domain-containing protein	AT2G25220		GO:0004672(protein kinase activity)|GO:0004674(protein serine/threonine kinase activity)|GO:0004713(protein tyrosine kinase activity)|GO:0005524(ATP binding)|GO:0006468(protein amino acid phosphorylation)|GO:0016301(kinase activity)	chr2:10742938-10742879		TC397415		GO:6468(protein amino acid phosphorylation)	GO:16301(kinase activity)	GO:12505(endomembrane system)	protein kinase family protein [Arabidopsis thaliana]	2	At2g25220.1	AT2G25220		NM_128079	---	AT2G25220	At.39050	0006468 // protein phosphorylation // inferred from electronic annotation	0004672 // protein kinase activity // inferred from electronic annotation /// 0004674 // protein serine/threonine kinase activity // inferred from electronic annotation /// 0004713 // protein tyrosine kinase activity // inferred from electronic annotation /// 0005524 // ATP binding // inferred from electronic annotation /// 0016301 // kinase activity // inferred from sequence or structural simila…	NM_128079
A_84_P858917	1	25.2077	25.2077	0.475187	10.2792	21.6319									tc|TC398989	chr1:004676414-004676470	Unknown		TGGAGAATTGGAGATGACTATCATTGTAGACCATCATTGTACATGAGTATGCTTTTGCCC							chr1:004676417-004676473		TC398989										TC398989
A_84_P858544	1	2629.78	2629.78	0.458742	1035.26	2256.74			NM_129558		818588	HSPRO2	HSPRO2 (ARABIDOPSIS ORTHOLOG OF SUGAR BEET HS1 PRO-1 2)	At.27681	ref|NM_129558|gb|AY080778|ta|TA28607_3702|ta|CB257809	chr2:16708759-16708700	Arabidopsis thaliana HS1 PRO-1 2-like protein (HSPRO2) mRNA, complete cds [NM_129558]	GO:0005515(protein binding)|GO:0006979(response to oxidative stress)|GO:0009751(response to salicylic acid stimulus)|GO:0009816(defense response to bacterium, incompatible interaction)	ATTAGTTTTCGCCGTTTGTTCTGATACTAGACCGTATATCAACCACCGTGAATGGAACCG	NM_129558	818588	HS1 PRO-1 2-like protein	HSPRO2		GO:0003674(molecular_function)|GO:0005575(cellular_component)|GO:0006979(response to oxidative stress)|GO:0009751(response to salicylic acid stimulus)|GO:0009816(defense response to bacterium, incompatible interaction)	chr2:16701681-16701622		TC398710										NM_129558	---	AT2G40000	At.27681	0006979 // response to oxidative stress // inferred from mutant phenotype /// 0009751 // response to salicylic acid stimulus // inferred from expression pattern /// 0009816 // defense response to bacterium, incompatible interaction // inferred from mutant phenotype	0005515 // protein binding // inferred from physical interaction	NM_129558	NM_129558
A_84_P858347	1	20.097	20.097	0.28323	4.88464	17.2462			NM_125772		836497	ATDGK2	ATDGK2 (Diacylglycerol kinase 2); diacylglycerol kinase	At.8705	ref|NM_125772|ref|NM_001085322|tc|TC400215|tc|TC358699	chr5:25540493-25540552	Arabidopsis thaliana diacylglycerol kinase 2 (DGK2) mRNA, complete cds [NM_125772]	GO:0004143(diacylglycerol kinase activity)|GO:0007205(activation of protein kinase C activity by G-protein coupled receptor protein signaling pathway)|GO:0009409(response to cold)|GO:0009611(response to wounding)|GO:0048364(root development)|GO:0048366(leaf development)	ACAGCTTCTTTCCATCCATCATGCGACCTCCAAAGAAAATATCTACAGAAAGAAACAGAA	NM_125772	836497	diacylglycerol kinase 2	DGK2		GO:0004143(diacylglycerol kinase activity)|GO:0007205(activation of protein kinase C activity by G-protein coupled receptor protein signaling pathway)|GO:0009409(response to cold)|GO:0009611(response to wounding)|GO:0012505(endomembrane system)|GO:0048364(root development)|GO:0048366(leaf development)	chr5:25523267-25523326		TC400215	KEGG pathway: Glycerolipid metabolism 00561; KEGG pathway: Glycerophospholipid metabolism 00564; KEGG pathway: Phosphatidylinositol signaling system 04070	GO:48366(leaf development); GO:7205(protein kinase C activation); GO:9409(response to cold); GO:9611(response to wounding); GO:48364(root development)	GO:4143(diacylglycerol kinase activity)	GO:12505(endomembrane system)	ATDGK2 (DIACYLGLYCEROL KINASE 2); diacylglycerol kinase [Arabidopsis thaliana]	5	DIACYLGLYCEROL KINASE 2; MBK5.25; MBK5_25	AT5G63770		NM_125772	0012505 // endomembrane system // inferred from electronic annotation	AT5G63770	At.8705	0007205 // activation of protein kinase C activity by G-protein coupled receptor protein signaling pathway // inferred from sequence or structural similarity /// 0007205 // activation of protein kinase C activity by G-protein coupled receptor protein signaling pathway // inferred from electronic annotation /// 0009409 // response to cold // traceable author statement /// 0009611 // response to wo…	0004143 // diacylglycerol kinase activity // inferred from direct assay /// 0004143 // diacylglycerol kinase activity // inferred from sequence or structural similarity /// 0004143 // diacylglycerol kinase activity // inferred from electronic annotation /// 0005515 // protein binding // inferred from physical interaction /// 0016301 // kinase activity // inferred from electronic annotation /// 00…	NM_125772
A_84_P858224	1	31.3012	31.3012	3.75837	100.954	26.861			NM_118646		828617	OLEO1	OLEO1 (OLEOSIN 1)	At.21703	ref|NM_118646|ta|TA30995_3702|ta|BP589459|ta|BP641236	chr4:12901311-12901365	Arabidopsis thaliana oleosin 1 (OLEO1) mRNA, complete cds [NM_118646]	GO:0003674(molecular_function)|GO:0009845(seed germination)|GO:0010344(seed oilbody biogenesis)|GO:0012511(monolayer-surrounded lipid storage body)|GO:0016020(membrane)|GO:0016021(integral to membrane)|GO:0019915(lipid storage)|GO:0050826(response to freezing)	TCCAGTGTCGGGGAGTTAGTTTATGAGGAATAAAGTGTTTAGAATTTGATCCGGGGGAGA	NM_118646	828617	oleosin 1	OLEO1		GO:0003674(molecular_function)|GO:0009845(seed germination)|GO:0010344(seed oilbody biogenesis)|GO:0012511(monolayer-surrounded lipid storage body)|GO:0016020(membrane)|GO:0016021(integral to membrane)|GO:0019915(lipid storage)|GO:0050826(response to freezing)	chr4:12901301-12901355		TC372756		GO:19915(sequestering of lipid)	GO:3674(molecular_function)	GO:16020(membrane)	OLEO1 (OLEOSIN1) [Arabidopsis thaliana]	4	F24A6.9; OLEO1; OLEOSIN1	AT4G25140	16877495	NM_118646	0005811 // lipid particle // inferred from electronic annotation /// 0012511 // monolayer-surrounded lipid storage body // inferred from electronic annotation /// 0016020 // membrane // inferred from sequence or structural similarity /// 0016020 // membrane // inferred from electronic annotation /// 0016021 // integral to membrane // inferred from electronic annotation;0012505 // endomembrane sys…	AT4G25140;AT4G25150	At.21703	0009845 // seed germination // inferred from genetic interaction /// 0010344 // seed oilbody biogenesis // inferred from genetic interaction /// 0010344 // seed oilbody biogenesis // inferred from mutant phenotype /// 0019915 // lipid storage // inferred from mutant phenotype /// 0019915 // lipid storage // inferred from sequence or structural similarity /// 0050826 // response to freezing // inf…	---;0003993 // acid phosphatase activity // inferred from electronic annotation /// 0003993 // acid phosphatase activity // inferred from sequence or structural similarity	NM_118646	NM_118646
A_84_P858005	1	16.5397	16.5397	0.314585	4.46505	14.1935			NM_127908		816876	AT2G23440	hypothetical protein	At.39291	ref|NM_127908|ta|BT010787|tc|TC396545	chr2:9986782-9986839	Arabidopsis thaliana uncharacterized protein (AT2G23440) mRNA, complete cds [NM_127908]	GO:0003674(molecular_function)|GO:0008150(biological_process)	CCGGTATTGGACATTCCGTACATAATTAACCGGAGAGGAACCAATAGCATCGTCTATGTG	NM_127908	816876	hypothetical protein	AT2G23440		GO:0003674(molecular_function)|GO:0008150(biological_process)|GO:0012505(endomembrane system)	chr2:9979702-9979759		TC396545		GO:8150(biological_process)	GO:3674(molecular_function)	GO:12505(endomembrane system)	unknown protein [Arabidopsis thaliana]	2	F26B6.9; F26B6_9	AT2G23440		NM_127908	0012505 // endomembrane system // inferred from electronic annotation	AT2G23440	At.39291	---	---	NM_127908
A_84_P857864	1	49.8681	49.8681	0.466288	19.9544	42.7942									ta|AV786366	chr5:012297361-012297420	Unknown		TAATAAAGAGAACCTTGCCACCAGTTTCCTCTTGAAACATCTTGCGGGTTCTGTCCATTA							chr5:023847695-023847754												AV786366
A_84_P857861	1	21.6847	21.6847	2.22224	41.3528	18.6086			NM_148775		822863	PDR10	PDR10 (PLEIOTROPIC DRUG RESISTANCE 10); ATP binding / ATPase/ nucleoside-triphosphatase/ nucleotide binding	At.45077	ref|NM_148775|tc|NP2703745|tc|TC398224	chr3:12596900-12596841	Arabidopsis thaliana ABC transporter G family member 38 (PDR10) mRNA, complete cds [NM_148775]	GO:0000166(nucleotide binding)|GO:0005524(ATP binding)|GO:0006855(drug transmembrane transport)|GO:0016020(membrane)|GO:0016887(ATPase activity)|GO:0017111(nucleoside-triphosphatase activity)	ATCAAGAAATCGCTTCGATACTCAATGGTGTCATATCCACATCGTGGAACGTCTTTTCAG	NM_148775	822863	ABC transporter G family member 38	PDR10		GO:0000166(nucleotide binding)|GO:0005524(ATP binding)|GO:0006855(multidrug transport)|GO:0016020(membrane)|GO:0016887(ATPase activity)|GO:0017111(nucleoside-triphosphatase activity)	chr3:12594421-12594362		NP2703745		GO:0006461(protein complex assembly);GO:0009877(nodulation);GO:0015706(nitrate transport);GO:0015031(protein transport);GO:0015846(polyamine transport);GO:0006810(transport);GO:0006865(amino acid transport);GO:0006824(cobalt ion transport);GO:0017004(cytochrome biogenesis)	GO:0004009(ATP-binding cassette (ABC) transporter activity);GO:0005215(transporter activity);GO:0015238(drug transporter activity);GO:0015171(amino acid transporter activity);GO:0019534(toxin transporter activity);GO:0005524(ATP binding);GO:0015112(nitrate transporter activity);GO:0015632(cobalt porter activity);GO:0016151(nickel ion binding);GO:0042626(ATPase activity, coupled to transmembrane m…	GO:0019866(inner membrane);GO:0030288(periplasmic space (sensu Gram-negative Bacteria));GO:0016020(membrane);GO:0016021(integral to membrane)	ATPDR10/PDR10 (PLEIOTROPIC DRUG RESISTANCE 10); ATP binding / ATPase/ nucleoside-triphosphatase/ nucleotide binding [Arabidopsis thaliana]	3	ATPDR10; MJI6.16; PDR10; PLEIOTROPIC DRUG RESISTANCE 10	AT3G30842		NM_148775			At.45077			NM_148775
A_84_P857762	1	1235.1	1235.1	0.213891	226.703	1059.9			U74122		832546	VSP2	VSP2 (VEGETATIVE STORAGE PROTEIN 2); acid phosphatase	At.74005	ta|U74122|tc|TC398156	unmapped	Rep: Vegetative storage protein Vsp2 - Arabidopsis thaliana (Mouse-ear cress), partial (35%) [TC398156]		CGACACCGTCCAATGTTTGGGATCTTTTGAACCTAAAATGAATACCCCTCCTCCTCTAAT						GO:0002213(defense response to insect)|GO:0003993(acid phosphatase activity)|GO:0005773(vacuole)|GO:0006979(response to oxidative stress)|GO:0009611(response to wounding)|GO:0009625(response to insect)|GO:0009753(response to jasmonic acid stimulus)|GO:0010149(senescence)|GO:0022626(cytosolic ribosome)|GO:0042538(hyperosmotic salinity response)|GO:0046688(response to copper ion)			TC398156										U74122			At.23647
A_84_P857638	1	21.1618	21.1618	2.12097	38.5166	18.1599			NM_128630		817628	CYP71A13	CYP71A13 (cytochrome P450, family 71, subfamily A, polypeptide 13); indoleacetaldoxime dehydratase/ oxygen binding""	At.20309	ref|NM_128630|ta|TA45850_3702|ta|BP779931|ta|BP785554	chr2:13116893-13116871	Arabidopsis thaliana cytochrome P450, family 71, subfamily A, polypeptide 13 (CYP71A13) mRNA, complete cds [NM_128630]	GO:0005515(protein binding)|GO:0009617(response to bacterium)|GO:0010120(camalexin biosynthetic process)|GO:0019825(oxygen binding)|GO:0042742(defense response to bacterium)|GO:0047720(indoleacetaldoxime dehydratase activity)|GO:0050832(defense response to fungus)	CGGATGCTGAAGAATTCAAACCGGAGAGACACTTAGCATTCAGGTTTAGATTATCACGGA	NM_128630	817628	cytochrome P450, family 71, subfamily A, polypeptide 13	CYP71A13		GO:0005515(protein binding)|GO:0009617(response to bacterium)|GO:0010120(camalexin biosynthetic process)|GO:0019825(oxygen binding)|GO:0042742(defense response to bacterium)|GO:0047720(indoleacetaldoxime dehydratase activity)|GO:0050832(defense response to fungus)	chr2:13109816-13109794		TC391554	KEGG pathway: Ascorbate and aldarate metabolism 00053; KEGG pathway: Coumarine and phenylpropanoid biosynthesis 00940; KEGG pathway: Fluorene degradation 00628; KEGG pathway: Limonene and pinene degradation 00903; KEGG pathway: gamma-Hexachlorocyclohexane degradation 00361	GO:0006118(electron transport)	GO:0019825(oxygen binding);GO:0004497(monooxygenase activity)	GO:0012505(endomembrane system)	CYP71A13 (cytochrome P450, family 71, subfamily A, polypeptide 13); oxygen binding [Arabidopsis thaliana]	2	T11J7.16; T11J7_16; cytochrome P450; family 71; subfamily A; polypeptide 13	AT2G30770		NM_128630	0016020 // membrane // inferred from electronic annotation /// 0016021 // integral to membrane // inferred from electronic annotation	AT2G30770	At.20309	0009617 // response to bacterium // inferred from expression pattern /// 0010120 // camalexin biosynthetic process // inferred from mutant phenotype /// 0042742 // defense response to bacterium // inferred from mutant phenotype /// 0050832 // defense response to fungus // inferred from mutant phenotype /// 0055114 // oxidation reduction // inferred from electronic annotation	0004497 // monooxygenase activity // inferred from electronic annotation /// 0005506 // iron ion binding // inferred from electronic annotation /// 0005515 // protein binding // inferred from physical interaction /// 0009055 // electron carrier activity // inferred from electronic annotation /// 0016491 // oxidoreductase activity // inferred from electronic annotation /// 0019825 // oxygen bindin…	NM_128630	NM_128630
A_84_P857583	1	339.358	339.358	0.369404	107.578	291.219			NM_202085		2745749	AT1G12805	nucleotide binding	At.48138	ref|NM_202085|gb|BX815913|ta|TA49747_3702|ta|BE524902	chr1:4366831-4366890	Arabidopsis thaliana nucleotide binding protein (AT1G12805) mRNA, complete cds [NM_202085]	GO:0000166(nucleotide binding)|GO:0005575(cellular_component)|GO:0008150(biological_process)	ACACCAGAGAAGAGAAATAGTTACCCTCGGATATCGGAATCTCCGCCAGATAATGAGTTC	NM_202085	2745749	nucleotide binding protein	AT1G12805		GO:0000166(nucleotide binding)|GO:0005575(cellular_component)|GO:0008150(biological_process)	chr1:4366833-4366892		TC395426		GO:8150(biological_process)	GO:166(nucleotide binding)	GO:5575(cellular_component)	nucleotide binding [Arabidopsis thaliana]	1	At1g12805.1	AT1G12805		NM_202085		AT1G12805	At.48138			NM_202085
A_84_P857505	1	2432.46	2432.46	0.428431	894.31	2087.41			NM_122030		832145	ATBCB	ATBCB (ARABIDOPSIS BLUE-COPPER-BINDING PROTEIN); copper ion binding / electron carrier	At.20630	ref|NM_122030|ta|TA31209_3702|ta|TA31208_3702|ta|BP832364	chr5:6826751-6827002	Arabidopsis thaliana blue copper protein (BCB) mRNA, complete cds [NM_122030]	GO:0005507(copper ion binding)|GO:0005773(vacuole)|GO:0005886(plasma membrane)|GO:0006979(response to oxidative stress)|GO:0009055(electron carrier activity)|GO:0009611(response to wounding)|GO:0009646(response to absence of light)|GO:0015690(aluminum ion transport)|GO:0031225(anchored to membrane)|GO:0046658(anchored to plasma membrane)|GO:0050832(defense response to fungus)	TATACTAATTGGGCTACCGGTAAAACTTTCCGTGTAGGCGACGAGCTCGAATTTGATTTC	NM_122030	832145	blue copper protein	BCB		GO:0005507(copper ion binding)|GO:0005773(vacuole)|GO:0005886(plasma membrane)|GO:0006979(response to oxidative stress)|GO:0009055(electron carrier activity)|GO:0009611(response to wounding)|GO:0009646(response to absence of light)|GO:0015690(aluminum ion transport)|GO:0031225(anchored to membrane)|GO:0046658(anchored to plasma membrane)	chr5:6826749-6827000		TC376672										NM_122030	0005773 // vacuole // inferred from direct assay /// 0005886 // plasma membrane // inferred from direct assay /// 0005886 // plasma membrane // inferred from electronic annotation /// 0016020 // membrane // inferred from electronic annotation /// 0031225 // anchored to membrane // traceable author statement /// 0031225 // anchored to membrane // inferred from electronic annotation /// 0046658 // …	AT5G20230	At.20630	0006810 // transport // inferred from electronic annotation /// 0006979 // response to oxidative stress // traceable author statement /// 0009611 // response to wounding // inferred from expression pattern /// 0009646 // response to absence of light // inferred from expression pattern /// 0015690 // aluminum ion transport // inferred from mutant phenotype /// 0022900 // electron transport chain /…	0005507 // copper ion binding // inferred from electronic annotation /// 0005507 // copper ion binding // inferred from sequence or structural similarity /// 0009055 // electron carrier activity // inferred from electronic annotation /// 0046872 // metal ion binding // inferred from electronic annotation	NM_122030
A_84_P857464	1	4.09476	4.09476	5.17059	18.169	3.5139								At.33513	ta|AV523788	chr5:000273144-000273199	Unknown		TATATCAAGTGTCCAAATTTAACCAAGAAGGAGAGAGGGAGAGACCTGGCGAAGAGAGTC							chr5:000273147-000273202												AV523788			At.33513
A_84_P857350	1	48813.6	48813.6	0.445171	18647.9	41889.2			NM_102161		838921	AT1G23130	Bet v I allergen family protein	At.23930	ref|NM_102161|ta|TA30954_3702|ta|TA30953_3702|ta|T75886	chr1:8200568-8200627	Arabidopsis thaliana polyketide cyclase/dehydrase and lipid transport-like protein (AT1G23130) mRNA, complete cds [NM_102161]	GO:0003674(molecular_function)|GO:0005575(cellular_component)|GO:0006952(defense response)|GO:0009607(response to biotic stimulus)	CTTTGCATGAGGGAGAGTTTGGCAAAGTTGGCAGTGTCATATTCTGGAACTATGCTATTG	NM_102161	838921	polyketide cyclase/dehydrase and lipid transport-like protein	AT1G23130		GO:0003674(molecular_function)|GO:0005575(cellular_component)|GO:0006952(defense response)|GO:0009607(response to biotic stimulus)	chr1:8200579-8200638		TC397870		GO:8150(biological_process)	GO:3674(molecular_function)	GO:5575(cellular_component)	Bet v I allergen family protein [Arabidopsis thaliana]	1	T26J12.10; T26J12_10	AT1G23130		NM_102161	---	AT1G23130	At.23930	0006952 // defense response // inferred from electronic annotation /// 0009607 // response to biotic stimulus // inferred from electronic annotation	---	NM_102161
A_84_P857058	1	6030.09	6030.09	0.281326	1455.78	5174.71									tc|TC397723	chr1:027573087-027573034	Unknown		GACTTTGGGCCTACCCATCAAATTTAAGGCCCGAGTTATGGGTTTGTTAAGGAAATGATT							chr1:027569426-027569373		TC397723										TC397723
A_84_P857004	1	8.37699	8.37699	25.5217	183.468	7.18869								At.12899	ta|BX837052|tc|TC397674	unmapped	Rep: Hexokinase-2 - Arabidopsis thaliana (Mouse-ear cress), partial (40%) [TC397674]		AGGGAAATAGGTTTTGGTTTGTGATTTCCGGTTAAGGAGGTATGTTTATGGTCTGGGACT									TC397674										BX837052	0005739 // mitochondrion // inferred from direct assay /// 0005739 // mitochondrion // traceable author statement /// 0005739 // mitochondrion // inferred from electronic annotation /// 0005741 // mitochondrial outer membrane // inferred from electronic annotation /// 0009536 // plastid // inferred from direct assay /// 0016020 // membrane // inferred from electronic annotation /// 0016021 // int…	AT2G19860	At.12899	0005975 // carbohydrate metabolic process // inferred from electronic annotation /// 0006096 // glycolysis // inferred from electronic annotation /// 0009747 // hexokinase-dependent signaling // inferred from mutant phenotype /// 0010182 // sugar mediated signaling pathway // inferred from mutant phenotype /// 0012501 // programmed cell death // inferred from mutant phenotype	0000166 // nucleotide binding // inferred from electronic annotation /// 0004340 // glucokinase activity // inferred from direct assay /// 0004396 // hexokinase activity // inferred from mutant phenotype /// 0004396 // hexokinase activity // inferred from sequence or structural similarity /// 0004396 // hexokinase activity // inferred from electronic annotation /// 0005524 // ATP binding // infer…
A_84_P856982	1	523.649	523.649	0.349442	157.028	449.368			NM_111070		821175	SRG3	SRG3 (senescence-related gene 3); glycerophosphodiester phosphodiesterase/ phosphoric diester hydrolase	At.20730	ref|NM_111070|ta|CB264203	chr3:348185-348174	Arabidopsis thaliana senescence-related protein (SRG3) mRNA, complete cds [NM_111070]	GO:0006071(glycerol metabolic process)|GO:0008889(glycerophosphodiester phosphodiesterase activity)|GO:0009536(plastid)|GO:0030643(cellular phosphate ion homeostasis)	CTCGACTTTATCGAATTGATGTTAGGTCACCAGAGATGGCTGCCCAATATATTCCACGAC	NM_111070	821175	senescence-related protein	SRG3		GO:0006071(glycerol metabolic process)|GO:0006629(lipid metabolic process)|GO:0008081(phosphoric diester hydrolase activity)|GO:0008889(glycerophosphodiester phosphodiesterase activity)	chr3:348178-348167		TC392235		GO:0006071(glycerol metabolism)	GO:0008889(glycerophosphodiester phosphodiesterase activity)	GO:0009507(chloroplast)	SRG3 (SENESCENCE-RELATED GENE 3); glycerophosphodiester phosphodiesterase [Arabidopsis thaliana]	3	F1C9.18; F1C9_18; SENESCENCE-RELATED GENE 3	AT3G02040		NM_111070	---	AT3G02040	At.20730	0006071 // glycerol metabolic process // inferred from electronic annotation /// 0006071 // glycerol metabolic process // inferred from sequence or structural similarity /// 0006629 // lipid metabolic process // inferred from electronic annotation	0008081 // phosphoric diester hydrolase activity // inferred from electronic annotation /// 0008889 // glycerophosphodiester phosphodiesterase activity // inferred from electronic annotation /// 0008889 // glycerophosphodiester phosphodiesterase activity // inferred from sequence or structural similarity	NM_111070	NM_111070
A_84_P856876	1	18647.4	18647.4	0.292598	4682.21	16002.2			NM_105993		843668	ATDR4	ATDR4; peptidase inhibitor	At.25315	ref|NM_105993|ta|TA27069_3702|ta|TA27064_3702|ta|U74181	chr1:27572388-27572379	Arabidopsis thaliana drought-repressed 4 protein (DR4) mRNA, complete cds [NM_105993]	GO:0009414(response to water deprivation)|GO:0009737(response to abscisic acid stimulus)|GO:0030414(peptidase inhibitor activity)	ACTGGTTTTTGTGTCCTAAAGAATCCAAGGGGTGGAGAGTTGTGTACTCCTGAAGAATTC	NM_105993	843668	drought-repressed 4 protein	DR4		GO:0009414(response to water deprivation)|GO:0009737(response to abscisic acid stimulus)|GO:0012505(endomembrane system)|GO:0030414(peptidase inhibitor activity)	chr1:27568727-27568718		TC397591		GO:9737(response to abscisic acid stimulus); GO:9414(response to water deprivation)	GO:30414(protease inhibitor activity)	GO:0012505(endomembrane system)	ATDR4 (Arabidopsis thaliana drought-repressed 4)	1	Arabidopsis thaliana drought-repressed 4; T9L24.45; T9L24_45	AT1G73330		NM_105993	0012505 // endomembrane system // inferred from electronic annotation	AT1G73330	At.25315	0009414 // response to water deprivation // inferred from expression pattern /// 0009737 // response to abscisic acid stimulus // inferred from expression pattern	0004866 // endopeptidase inhibitor activity // inferred from electronic annotation /// 0008233 // peptidase activity // inferred from electronic annotation /// 0030414 // peptidase inhibitor activity // inferred from sequence or structural similarity	NM_105993
A_84_P856554	1	64.385	64.385	0.135799	7.50315	55.2518			NR_022930		5008126	AT4G06701	miscRNA	At.47922	ta|DR355279	chr4:3940048-3939890	Unknown		TGAAGGGGCTAGATTTGGATTTACTTCCTCAGACAGGAAAGAGGCGTTAAAGATTTGGTG						GO:0003674(molecular_function)|GO:0005575(cellular_component)|GO:0008150(biological_process)	chr4:3940051-3939893												DR355279			At.47922
A_84_P856095	1	92.1962	92.1962	0.268896	21.2745	79.1179										chr5:021527710-021527769	Unknown		AGCAGTGAGGAGCTTACTTGCTCGACAAATTGATATGTGAAGGGTTGTTGTTATGTGAGA							chr5:021510484-021510543
A_84_P855825	1	4.70284	4.70284	14.7909	59.6919	4.03572			NM_118850		828824	AT2S3	AT2S3; lipid binding / nutrient reservoir	At.19908	ref|NM_118850|ta|TA28717_3702|ta|T88165|ta|BP585069	chr4:13612338-13612397	Arabidopsis thaliana seed storage albumin 3 (SESA3) mRNA, complete cds [NM_118850]	GO:0005515(protein binding)|GO:0006869(lipid transport)|GO:0008289(lipid binding)|GO:0043424(protein histidine kinase binding)|GO:0045735(nutrient reservoir activity)	GTCCAAGCCCGGCCTAGCACGATGATCATGAGTGTTGCTATTGATGTATGTTAATACTAT	NM_118850	828824	seed storage albumin 3	SESA3		GO:0006869(lipid transport)|GO:0008289(lipid binding)|GO:0012505(endomembrane system)|GO:0045735(nutrient reservoir activity)	chr4:13612332-13612391		TC396888		GO:6869(lipid transport)	GO:8289(lipid binding); GO:45735(nutrient reservoir activity)	GO:12505(endomembrane system)	2S seed storage protein 3 / 2S albumin storage protein / NWMU2-2S albumin 3 [Arabidopsis thaliana]	4	T24A18.110; T24A18_110	AT4G27160		NM_118850	0012505 // endomembrane system // inferred from electronic annotation	AT4G27160	At.19908	0006869 // lipid transport // inferred from sequence or structural similarity	0005515 // protein binding // inferred from physical interaction /// 0008289 // lipid binding // inferred from sequence or structural similarity /// 0043424 // protein histidine kinase binding // inferred from physical interaction /// 0045735 // nutrient reservoir activity // inferred from electronic annotation /// 0045735 // nutrient reservoir activity // inferred from sequence or structural sim…	NM_118850
A_84_P855665	1	208.098	208.098	0.304492	54.3757	178.578			NM_127377		816335	AT2G18200	hypothetical protein	At.66434	ref|NM_127377|gb|DQ069798|ta|TA39120_3702|tc|TC385704	chr2:7931470-7931411	Arabidopsis thaliana uncharacterized protein (AT2G18200) mRNA, complete cds [NM_127377]	GO:0003674(molecular_function)|GO:0008150(biological_process)	GCCAAAAACCAAATAAGACAGTGGTGACAAGCAAATTGAGCCATCCAATCTTCACTCATG	NM_127377	816335	hypothetical protein	AT2G18200		GO:0003674(molecular_function)|GO:0005739(mitochondrion)|GO:0008150(biological_process)	chr2:7924388-7924329		TC385704										NM_127377	0005739 // mitochondrion // inferred from electronic annotation	AT2G18200	At.66434	---	---	NM_127377
A_84_P855492	1	14.784	14.784	2.26573	28.745	12.6869			NM_120494		830290	AT5G04120	phosphoglycerate/bisphosphoglycerate mutase family protein	At.33173	ref|NM_120494|ta|BP799683|tc|TC381665	chr5:1120894-1120953	Arabidopsis thaliana phosphoglycerate mutase-like protein (AT5G04120) mRNA, complete cds [NM_120494]	GO:0003824(catalytic activity)|GO:0005575(cellular_component)|GO:0008152(metabolic process)	GAAAGACCTGTAGCTGTGTATTCATCAGACCTCAAACGAGCCAAAGACACTGCTCTTATG	NM_120494	830290	phosphoglycerate mutase-like protein	AT5G04120		GO:0003824(catalytic activity)|GO:0005575(cellular_component)|GO:0008152(metabolic process)	chr5:1120893-1120952		TC381665		GO:8152(metabolic process)	GO:3824(catalytic activity)	GO:5575(cellular_component)	phosphoglycerate/bisphosphoglycerate mutase family protein [Arabidopsis thaliana]	5	F21E1.40; F21E1_40	AT5G04120		NM_120494	---	AT5G04120	At.33173	0008152 // metabolic process // inferred from electronic annotation /// 0008152 // metabolic process // inferred from sequence or structural similarity	0003824 // catalytic activity // inferred from electronic annotation /// 0003824 // catalytic activity // inferred from sequence or structural similarity	NM_120494
A_84_P855398	1	21.2689	21.2689	3.03939	55.4744	18.2518								At.43458	ta|BP810589|ta|BP805224|tc|TC396626	chr5:006856614-006856558	Rep: Predicted protein - Monosiga brevicollis MX1, partial (7%) [TC396626]		CGGGTGCTCTTTCGATTTCTCTAGCTATGAAATGTTCTCTTTGGGGTCAATACTCCAACA							chr5:006856612-006856556		TC396626										BP810589	0005622 // intracellular // inferred from electronic annotation /// 0005737 // cytoplasm // inferred from electronic annotation /// 0009507 // chloroplast // inferred from electronic annotation /// 0009527 // plastid outer membrane // inferred from electronic annotation /// 0009536 // plastid // inferred from electronic annotation /// 0009707 // chloroplast outer membrane // inferred from sequenc…	AT5G20300	At.43458	0006810 // transport // inferred from electronic annotation /// 0015031 // protein transport // inferred from electronic annotation	0000166 // nucleotide binding // inferred from electronic annotation /// 0004872 // receptor activity // inferred from electronic annotation /// 0005525 // GTP binding // inferred from electronic annotation /// 0016787 // hydrolase activity // inferred from electronic annotation /// 0046872 // metal ion binding // inferred from electronic annotation
A_84_P855388	1	16.6641	16.6641	0.252103	3.60514	14.3002										chr3:010461532-010461473	Unknown		TCATTGAAGTCACGATTGAAACCGATACAATGTAGAGGAAGGAGACTGTGAATGCTGCTG							chr3:010460295-010460236
A_84_P85519	1	3.96284	3.96284	3.72389	12.6638	3.4007			NM_117027		826543	NHL22	NHL22	At.54234	ref|NM_117027|tc|TC383317	chr4:6066472-6066531	Arabidopsis thaliana protein NDR1/HIN1-like 22 (NHL22) mRNA, complete cds [NM_117027]	GO:0003674(molecular_function)|GO:0005575(cellular_component)|GO:0009615(response to virus)	ACACAAAGAAGATAGCGTTTGGTCACCTCTCTTATATGGAAACCAAGTCCCTATCGCTCC	NM_117027	826543	protein NDR1/HIN1-like 22	NHL22		GO:0003674(molecular_function)|GO:0005575(cellular_component)|GO:0009615(response to virus)	chr4:6066475-6066534		TC383317										NM_117027	---	AT2G35970 /// AT4G09590	At.54234	0009615 // response to virus // inferred from expression pattern	---	NM_117027
A_84_P854758	1	238.434	238.434	0.487128	99.6721	204.612								At.22585	ta|BP844281|tc|TC396298	chr2:13146601-13146659	Rep: Uncharacterized protein At2g30860.2 - Arabidopsis thaliana (Mouse-ear cress), partial (39%) [TC396298]		TGATTGGTGTCGGCTCATGTTGGTCTGGGGTTGTATGTATCTATAGTGATGCTAAGAGAT							chr2:13139524-13139582		TC396298										BP844281	0005737 // cytoplasm // non-traceable author statement /// 0005773 // vacuole // inferred from direct assay /// 0005886 // plasma membrane // inferred from direct assay /// 0009507 // chloroplast // inferred from direct assay /// 0009570 // chloroplast stroma // inferred from direct assay /// 0009579 // thylakoid // inferred from direct assay /// 0048046 // apoplast // inferred from direct assay	AT2G30860	At.22585	0006952 // defense response // inferred from expression pattern /// 0009407 // toxin catabolic process // traceable author statement /// 0010043 // response to zinc ion // inferred from expression pattern /// 0042742 // defense response to bacterium // inferred from expression pattern /// 0046686 // response to cadmium ion // inferred from expression pattern	0004364 // glutathione transferase activity // inferred from direct assay /// 0004364 // glutathione transferase activity // inferred from sequence or structural similarity /// 0004602 // glutathione peroxidase activity // inferred from direct assay /// 0005507 // copper ion binding // inferred from direct assay /// 0016740 // transferase activity // inferred from electronic annotation /// 004329…
A_84_P854733	1	52.8931	52.8931	2.43929	110.719	45.3901									tc|TC398983|tc|TC395177|tc|TC399736	chr3:6258364-6258423	Rep: Cytotoxic protein ccdB - Escherichia coli, partial (85%) [TC398983]	GO:0003674(molecular_function)|GO:0005575(cellular_component)|GO:0008150(biological_process)	GTTGTTGTGGTGGCCATGCTCATTACATCTTCTAATAAGTGTCTCGCCATCTCTCTTTCT						GO:0003674(molecular_function)|GO:0005575(cellular_component)|GO:0005739(mitochondrion)|GO:0008150(biological_process)	chr3:006258358-006258417		TC398983										TC398983
A_84_P854620	1	259.135	259.135	0.437663	97.3258	222.376									tc|TC396119	unmapped	Rep: Chromosome chr19 scaffold_4, whole genome shotgun sequence - Vitis vinifera (Grape), partial (29%) [TC396119]		CATCCACCAGAGGTTGTTTTGTGGAAGATAGCCAACATTTCTCTCCTCCTTTAGAGAACC									TC396119										TC396119
A_84_P854596	1	22.6451	22.6451	2.10039	40.8164	19.4328									tc|TC396079	unmapped	Rep: 40S ribosomal protein S2-1 - Arabidopsis thaliana (Mouse-ear cress), partial (21%) [TC396079]		CCCATATGTCTTCTGTAAGCAATCGAATGTCGCCTTAACAAAGTTTCCGAGTGTTTTGGG									TC396079										TC396079
A_84_P854429	1	46.4133	46.4133	0.191879	7.64244	39.8294									tc|TC395931	unmapped	Unknown		ACTTGCAGATGAACTAACCAAACTCACTCAGATCACTGGGGAAATTTCTCTCCATTCCTT							chr2:010777348-010777405		TC395931										TC395931
A_84_P854201	1	28.1069	28.1069	0.419848	10.1267	24.1199									tc|TC395782	chr3:006556443-006556508	Rep: Senescence-associated nodulin 1B - Glycine max (Soybean), partial (15%) [TC395782]		CAAGTTCTTCTAATGGCTTCACTTCCACATCGTGTGAAGGCAACAAGAAGAATGGGTATC							chr3:6556437-6556494		TC395782										TC395782
A_84_P854071	1	14020.9	14020.9	0.468906	5641.87	12032			NM_179530		843182	KCS6	KCS6 (3-KETOACYL-COA SYNTHASE 6); catalytic/ transferase, transferring acyl groups other than amino-acyl groups""	At.23200	ref|NM_179530|ref|NM_105524|ta|TA25730_3702|ta|TA25690_3702	chr1:25716271-25716251	Arabidopsis thaliana 3-ketoacyl-CoA synthase 6 (KCS6) mRNA, complete cds [NM_179530]	GO:0000038(very long-chain fatty acid metabolic process)|GO:0003824(catalytic activity)|GO:0005783(endoplasmic reticulum)|GO:0009409(response to cold)|GO:0009416(response to light stimulus)|GO:0009826(unidimensional cell growth)|GO:0010025(wax biosynthetic process)|GO:0016747(transferase activity, transferring acyl groups other than amino-acyl groups)|GO:0042335(cuticle development)	GAGCTCCAAAAGAATCTACAACTATCAGGAGAACACCGTTTGAGGCCTCAAGAATGACAC	NM_179530	843182	3-ketoacyl-CoA synthase 6	KCS6		GO:0000038(very-long-chain fatty acid metabolic process)|GO:0003824(catalytic activity)|GO:0005783(endoplasmic reticulum)|GO:0009409(response to cold)|GO:0009416(response to light stimulus)|GO:0009826(unidimensional cell growth)|GO:0010025(wax biosynthetic process)|GO:0016747(transferase activity, transferring acyl groups other than amino-acyl groups)|GO:0042335(cuticle development)	chr1:25712608-25712588		TC395693		GO:10025(wax biosynthetic process)	GO:0008415(acyltransferase activity);GO:0009922(fatty acid elongase activity)	GO:0005792(microsome);GO:0016020(membrane)	CUT1 (CUTICULAR 1); acyltransferase [Arabidopsis thaliana]	1	CER6; CUT1; CUTICULAR 1; ECERIFERUM 6; ECERIFERUM 60; G2; POLLEN-PISTIL INCOMPATIBILITY 1; POP1; T26J14.10; T26J14_10	AT1G68530		NM_179530	0005783 // endoplasmic reticulum // inferred from direct assay /// 0016020 // membrane // inferred from electronic annotation /// 0016021 // integral to membrane // inferred from electronic annotation	AT1G68530	At.23200	0000038 // very long-chain fatty acid metabolic process // inferred from direct assay /// 0006633 // fatty acid biosynthetic process // inferred from electronic annotation /// 0008152 // metabolic process // inferred from electronic annotation /// 0008610 // lipid biosynthetic process // inferred from electronic annotation /// 0009409 // response to cold // inferred from expression pattern /// 00…	0003824 // catalytic activity // inferred from electronic annotation /// 0008415 // acyltransferase activity // inferred from electronic annotation /// 0016740 // transferase activity // inferred from electronic annotation /// 0016747 // transferase activity, transferring acyl groups other than amino-acyl groups // inferred from electronic annotation	NM_179530	NM_105524 /// NM_179530
A_84_P853930	1	1213.97	1213.97	0.271769	283.12	1041.77			NM_114908		824212	HR4	HR4 (HOMOLOG OF RPW8 4)	At.66512	ref|NM_114908|ta|TA33124_3702|ta|TA33125_3702|ta|BP844533	chr3:18744443-18744502	Arabidopsis thaliana RPW8-like protein 4 (HR4) mRNA, complete cds [NM_114908]	GO:0003674(molecular_function)|GO:0051707(response to other organism)	GTAAGCTCAGTAATGTGGAAGGTAAACCATTTAGGGAACTCCACGAAAGTCTTACGCGTC	NM_114908	824212	RPW8-like protein 4	HR4		GO:0003674(molecular_function)|GO:0012505(endomembrane system)|GO:0051707(response to other organism)	chr3:18733462-18733521		TC387589			GO:0005554(molecular_function unknown)	GO:0012505(endomembrane system)	HR4 (HOMOLOG OF RPW8 4) [Arabidopsis thaliana]	3	HOMOLOG OF RPW8 4	AT3G50480		NM_114908	0005739 // mitochondrion // inferred from direct assay /// 0005829 // cytosol // inferred from direct assay /// 0012505 // endomembrane system // inferred from electronic annotation	AT3G26560 /// AT3G50480	At.66512	0051707 // response to other organism // inferred from sequence or structural similarity	0000166 // nucleotide binding // inferred from electronic annotation /// 0003676 // nucleic acid binding // inferred from electronic annotation /// 0003723 // RNA binding // inferred from electronic annotation /// 0003723 // RNA binding // inferred from sequence similarity /// 0004004 // ATP-dependent RNA helicase activity // inferred from sequence similarity /// 0004386 // helicase activity // i…	NM_114908	NM_114908
A_84_P853723	1	49.9644	49.9644	2.50927	107.59	42.8768			NM_124306		834989	AT5G49290	protein binding	At.55450	ref|NM_124306|ta|AK221899|tc|TC380330|tc|TC360005	chr5:19999772-19999831	Arabidopsis thaliana receptor like protein 56 (RLP56) mRNA, complete cds [NM_124306]	GO:0007165(signal transduction)	GCAGCTGTCTCACAACAAATTTAGCGGCCATTTTCTTCCAAGACAAACAAACTTCACTTC	NM_124306	834989	receptor like protein 56	RLP56		GO:0005515(protein binding)|GO:0007165(signal transduction)	chr5:19982546-19982605		TC380330										NM_124306	---	AT5G49290	At.55450	0007165 // signal transduction // inferred by curator	0005515 // protein binding // inferred from sequence or structural similarity /// 0005515 // protein binding // inferred from electronic annotation	NM_124306
A_84_P853708	1	6.28914	6.28914	2.42882	13.1083	5.397									tc|TC395498	chr1:005504816-005504757	Rep: Membrane protein - marine actinobacterium PHSC20C1, partial (10%) [TC395498]		CAGCAAAAGCCCCCCAAGTTGATATCGTGATACTAACGGAGATTTCTGGATTCTTCTTCT							chr1:5504822-5504763		TC395498										TC395498
A_84_P853607	1	4.4901	4.4901	3.78757	14.5941	3.85317									tc|TC375038	chr1:027530180-027530239	Unknown	GO:0000326(protein storage vacuole)|GO:0003674(molecular_function)|GO:0006810(transport)|GO:0006914(autophagy)|GO:0008150(biological_process)|GO:0009705(plant-type vacuole membrane)|GO:0015250(water channel activity)|GO:0016020(membrane)|GO:0016023(cytoplasmic membrane-bounded vesicle)	CAAGAATCCCAAGTAGAATTCCAAATACGAAAGCGAAACCCGTAAACGAAACCATCTCCG							chr1:27526519-27526578		TC375038										TC375038
A_84_P853062	1	29.8788	29.8788	2.05786	52.7644	25.6404			BX819194		814978	AT2G04390	40S ribosomal protein S17 (RPS17A)	At.63393	gb|BX819194|ta|TA27792_3702|tc|TC395098	chr2:1527205-1527264	Arabidopsis thaliana Full-length cDNA Complete sequence from clone GSLTFB55ZE07 of Flowers and buds of strain col-0 of Arabidopsis thaliana (thale cress) [BX819194]	GO:0000028(ribosomal small subunit assembly)|GO:0003735(structural constituent of ribosome)|GO:0005730(nucleolus)|GO:0005829(cytosol)|GO:0005840(ribosome)|GO:0005886(plasma membrane)|GO:0006412(translation)|GO:0006414(translational elongation)|GO:0022627(cytosolic small ribosomal subunit)	CCACTCCCACTTGTTTGTGTTGATTAGATTGTCCCTAGAAGTCACTGTTTTGGCTCTACT		814978	40S ribosomal protein S17-1	AT2G04390		GO:0003735(structural constituent of ribosome)|GO:0005730(nucleolus)|GO:0005840(ribosome)|GO:0005886(plasma membrane)|GO:0006412(translation)|GO:0022627(cytosolic small ribosomal subunit)	chr2:1527208-1527267		TC395098		GO:0006412(protein biosynthesis)	GO:0003735(structural constituent of ribosome)	GO:0005840(ribosome);GO:0005622(intracellular);GO:0005739(mitochondrion)		2	At2g04390			BX819194	0005622 // intracellular // inferred from electronic annotation /// 0005730 // nucleolus // inferred from direct assay /// 0005840 // ribosome // inferred from sequence or structural similarity /// 0005840 // ribosome // inferred from electronic annotation /// 0005886 // plasma membrane // inferred from direct assay /// 0022627 // cytosolic small ribosomal subunit // inferred from direct assay //…	AT2G04390 /// AT2G05220 /// AT5G04800	At.63393	0006412 // translation // inferred from electronic annotation /// 0006412 // translation // inferred from sequence or structural similarity	0003735 // structural constituent of ribosome // inferred from electronic annotation /// 0003735 // structural constituent of ribosome // inferred from sequence or structural similarity	BX819194
A_84_P853023	1	12.8344	12.8344	2.07881	22.8956	11.0138										chr5:006014527-006014468	Unknown		AGCCGTCGGTTTCTCATTTGGAAACTTCCAAGGAGATCTGAAAGTTTCAATTTTTGGGAT							chr5:006014525-006014466
A_84_P853000	1	13.9749	13.9749	0.46505	5.5771	11.9925			AY080586					At.41203	gb|AY080586|ta|TA49130_3702|tc|TC395022	chr2:1930992-1931232	Arabidopsis thaliana At2g05300 mRNA sequence [AY080586]		TCCGGCAAGTTATTCCATTCCGTTCGATCAAAACAATATTTTTCGTGGTGCAGAACAAGA							chr2:1930995-1931235		TC395022			GO:0005554(molecular_function unknown)	GO:0008372(cellular_component unknown)		2	At2g05300			AY080586			At.41203			AY080586
A_84_P852889	1	68.6741	68.6741	0.0637697	3.75811	58.9325								At.42161	ta|AV557832|tc|TC385644	chr1:3625847-3625788	Rep: Chromosome chr1 scaffold_5, whole genome shotgun sequence - Vitis vinifera (Grape), partial (65%) [TC385644]		CTACGAAGGTGAGTTGACGAATGTGTTTTTTCTTTTCGGGAGGAAGTTTCATGTGAGCAC							chr1:3625847-3625788		TC385644										AV557832	0016020 // membrane // inferred from electronic annotation	AT1G10880	At.42161	0009651 // response to salt stress // inferred from mutant phenotype	0008375 // acetylglucosaminyltransferase activity // inferred from electronic annotation
A_84_P852812	1	51.9982	51.9982	3.71654	165.84	44.6221			NM_123842		834504	REV1	REV1; DNA-directed DNA polymerase	At.30056	ref|NM_123842|ref|NM_001125901|ta|TA41256_3702|tc|NP10420471	chr5:18070370-18070615	Arabidopsis thaliana DNA repair protein REV1 (REV1) mRNA, complete cds [NM_123842]	GO:0003887(DNA-directed DNA polymerase activity)|GO:0006281(DNA repair)|GO:0006974(response to DNA damage stimulus)|GO:0010224(response to UV-B)	AAGGGGTTTCAATCTTTGTGGATGGGTTCACTATTCCTTCTCATCAGGAGTTGAAAGGAT	NM_123842	834504	DNA repair protein REV1	REV1		GO:0003887(DNA-directed DNA polymerase activity)|GO:0005622(intracellular)|GO:0006281(DNA repair)|GO:0006974(response to DNA damage stimulus)|GO:0009507(chloroplast)|GO:0010224(response to UV-B)	chr5:18053143-18053388		NP10420471		GO:6974(response to DNA damage stimulus); GO:10224(response to UV-B)	GO:3674(molecular_function)	GO:0009507(chloroplast);GO:0005622(intracellular)	REV1 (Reversionless 1); damaged DNA binding / magnesium ion binding / nucleotidyltransferase [Arabidopsis thaliana]	5	K23L20.9; K23L20_9; Reversionless 1	AT5G44750	15908599	NM_123842	0005622 // intracellular // inferred from electronic annotation /// 0009507 // chloroplast // inferred from electronic annotation	AT5G44750	At.30056	0006281 // DNA repair // inferred from sequence or structural similarity /// 0006281 // DNA repair // inferred from electronic annotation /// 0006974 // response to DNA damage stimulus // inferred from mutant phenotype /// 0010224 // response to UV-B // inferred from mutant phenotype	0000287 // magnesium ion binding // inferred from electronic annotation /// 0003684 // damaged DNA binding // inferred from electronic annotation /// 0003887 // DNA-directed DNA polymerase activity // inferred from direct assay /// 0003887 // DNA-directed DNA polymerase activity // inferred from electronic annotation /// 0016740 // transferase activity // inferred from electronic annotation /// 0…	NM_123842	NM_001125901 /// NM_123842
A_84_P852477	1	33.7362	33.7362	13.5996	393.717	28.9506			NM_001161277						ref|NM_001161277|ta|TA29678_3702|tc|TC394670	chr2:11278114-11278173	Arabidopsis thaliana glycine-rich protein (AT5G35660) mRNA, complete cds [NM_001161277]		CCGATGCATTAAGCCACCTTACGTAGCCTAGCTCAAAGCCTTAACTGTCATGTAAGTTAT	NM_001161277	3771291	glycine-rich protein	AT5G35660		GO:0012505(endomembrane system)	chr5:13852500-13852441		TC394670										NM_001161277	0012505 // endomembrane system // inferred from electronic annotation	AT5G35660	At.74628	---	---	NM_001161277
A_84_P852422	1	5.43408	5.43408	4.79616	22.3656	4.66324								At.20971	ta|R90464|tc|TC393851	unmapped	Rep: Arabidopsis thaliana gl1 homolog - Arabidopsis thaliana (Mouse-ear cress), partial (21%) [TC393851]		TCCAGTTTTCACGGCACATGACTTTGACATTTTAAGGGGCAAATTTTGGTTCGCAAATTC									TC393851										R90464	0005783 // endoplasmic reticulum // inferred from electronic annotation /// 0012505 // endomembrane system // inferred from electronic annotation /// 0016020 // membrane // inferred from electronic annotation /// 0016021 // integral to membrane // inferred from electronic annotation	AT1G02205	At.20971	0006633 // fatty acid biosynthetic process // inferred from electronic annotation /// 0010025 // wax biosynthetic process // inferred from mutant phenotype /// 0042335 // cuticle development // inferred from mutant phenotype /// 0046185 // aldehyde catabolic process // inferred from mutant phenotype /// 0055114 // oxidation reduction // inferred from electronic annotation	0005506 // iron ion binding // inferred from electronic annotation /// 0016491 // oxidoreductase activity // inferred from electronic annotation /// 0071771 // aldehyde decarbonylase activity // inferred from mutant phenotype
A_84_P852212	1	145.271	145.271	0.452216	56.3748	124.664			NM_180648		844042	MAF1	MAF1 (MADS AFFECTING FLOWERING 1); transcription factor	At.19799	ref|NM_180648|ref|NM_106358|ta|TA35447_3702|ta|TA35448_3702	chr1:28960541-28960600	Arabidopsis thaliana MADS transcription factor MAF1 (MAF1) mRNA, complete cds [NM_180648]	GO:0003700(sequence-specific DNA binding transcription factor activity)|GO:0005515(protein binding)|GO:0005634(nucleus)|GO:0006355(regulation of transcription, DNA-dependent)|GO:0009909(regulation of flower development)|GO:0009910(negative regulation of flower development)|GO:0048573(photoperiodism, flowering)	TAGGGAATAACCCTTATCGGAGATTGGAAGCCATGGGAAGAAGAAAAATCGAGATCAAGC	NM_180648	844042	MADS transcription factor MAF1	MAF1		GO:0003700(transcription factor activity)|GO:0005634(nucleus)|GO:0006355(regulation of transcription, DNA-dependent)|GO:0009909(regulation of flower development)|GO:0009910(negative regulation of flower development)|GO:0048573(photoperiodism, flowering)	chr1:28955647-28955706		TC378059										NM_180648	0005634 // nucleus // inferred from electronic annotation	AT1G77080	At.19799	0006350 // transcription // inferred from electronic annotation /// 0006355 // regulation of transcription, DNA-dependent // inferred from sequence or structural similarity /// 0006355 // regulation of transcription, DNA-dependent // inferred from electronic annotation /// 0009909 // regulation of flower development // inferred from mutant phenotype /// 0009910 // negative regulation of flower de…	0003677 // DNA binding // inferred from electronic annotation /// 0003700 // sequence-specific DNA binding transcription factor activity // inferred from sequence or structural similarity /// 0003700 // sequence-specific DNA binding transcription factor activity // inferred from electronic annotation /// 0043565 // sequence-specific DNA binding // inferred from electronic annotation	NM_180648	NM_106358 /// NM_180648 /// NM_180649 /// NM_202431
A_84_P852118	1	10.549	10.549	2.26924	20.5425	9.0526									tc|TC394410	chr4:011590690-011590631	Rep: methionine sulfoxide reductase domain-containing protein / SeIR domain-containing protein - Arabidopsis thaliana, partial (76%) [TC394410]	GO:0000304(response to singlet oxygen)|GO:0005575(cellular_component)|GO:0005739(mitochondrion)|GO:0008150(biological_process)	GCTGCCGATGGATCAATAGTAACGAGCGGTTTGGACTACATTTTGATTTCCATCAATGAG							chr4:11590678-11590619		TC394410										TC394410
A_84_P852108	1	5.00221	5.00221	177.792	763.196	4.29263			NM_130264		819310	CYP709B1	CYP709B1; electron carrier/ heme binding / iron ion binding / monooxygenase/ oxygen binding	At.28090	ref|NM_130264|ref|NM_180134|gb|AF367329|ta|TA40160_3702	chr2:19300823-19300764	Arabidopsis thaliana cytochrome P450, family 709, subfamily B, polypeptide 1 (CYP709B1) mRNA, complete cds [NM_130264]	GO:0004497(monooxygenase activity)|GO:0005506(iron ion binding)|GO:0009055(electron carrier activity)|GO:0019825(oxygen binding)|GO:0020037(heme binding)|GO:0055114(oxidation-reduction process)	CAAGTTAGGTTTCTTTGTCAAATCAAAGGCAAGACCTGAGGCTGTTAAACTTGTCGGCTC	NM_130264	819310	cytochrome P450, family 709, subfamily B, polypeptide 1	CYP709B1		GO:0004497(monooxygenase activity)|GO:0005506(iron ion binding)|GO:0009055(electron carrier activity)|GO:0012505(endomembrane system)|GO:0019825(oxygen binding)|GO:0020037(heme binding)	chr2:19293754-19293695		TC363887										NM_130264	0012505 // endomembrane system // inferred from electronic annotation	AT2G46960	At.28090	0055114 // oxidation reduction // inferred from electronic annotation	0004497 // monooxygenase activity // inferred from electronic annotation /// 0005506 // iron ion binding // inferred from electronic annotation /// 0009055 // electron carrier activity // inferred from electronic annotation /// 0016491 // oxidoreductase activity // inferred from electronic annotation /// 0019825 // oxygen binding // inferred from sequence or structural similarity /// 0020037 // h…	NM_130264	NM_130264 /// NM_180134
A_84_P852069	1	4.94027	4.94027	22.035	93.4169	4.23948								At.3352	ta|BE037750	chr4:13085824-13085765	Unknown		ATGACAACAAATGTTAGATGCATAAGGAGCTTGTATTGCTGATGCTGTTGCCCCTTATCG																			BE037750	---	AT4G25670 /// AT4G25672 /// AT4G25690 /// AT4G25692	At.3352	---	---
A_84_P851977	1	44.4002	44.4002	0.472012	17.9845	38.1019									ta|TA32008_3702|tc|TC402939	chr1:6146517-6146576	Rep: White-brown complex homolog protein 11 - Arabidopsis thaliana (Mouse-ear cress), complete [TC402939]		ATATCTCTTTACTCCATGCAAGACTGGTCTAAGTCTGGGAGCACTAATGCAGTCTGAACA							chr1:6146524-6146583		TC402939										TA32008_3702
A_84_P851910	1	76.7496	76.7496	0.395357	26.0392	65.8624			NM_202636		822258	AT3G26510	octicosapeptide/Phox/Bem1p (PB1) domain-containing protein	At.43367	ref|NM_202636|ref|NM_001035695|ta|TA33476_3702|tc|TC372545	chr3:9711868-9711809	Arabidopsis thaliana octicosapeptide/Phox/Bem1p domain-containing protein (AT3G26510) mRNA, complete cds [NM_202636]	GO:0005515(protein binding)|GO:0008150(biological_process)	TTCCGGAAGATGTGGGTCGAACAACCGGAGATTTGACTTTGGAAACATACACAAAGATAT	NM_202636	822258	octicosapeptide/Phox/Bem1p domain-containing protein	AT3G26510		GO:0008150(biological_process)	chr3:9710631-9710572		TC372545										NM_202636	---	AT3G26510	At.43367	---	0005515 // protein binding // inferred from physical interaction	NM_202636
A_84_P851683	1	4.65189	4.65189	4.92614	19.6652	3.99201								At.22790	ta|BE037708	chr4:11285744-11285803	Unknown	GO:0005543(phospholipid binding)|GO:0005794(Golgi apparatus)|GO:0005886(plasma membrane)|GO:0006886(intracellular protein transport)|GO:0008060(ARF GTPase activator activity)|GO:0016020(membrane)	CCCCTTTAAATGGCTCCCATTTGGTCATTCAGCTATGCTTTATGTATCCCCATTCTCTGT																			BE037708			At.75195
A_84_P851655	1	41.1921	41.1921	30.7899	1088.39	35.3489										unmapped	Unknown		AGAGATTGATTCTTAACCTTCCCCAGAGACTCACCCCGTACTTGTTTTAATTCGTGCAAT							chr5:022223586-022223643
A_84_P851636	1	177.504	177.504	0.381278	58.078	152.325								At.24135	ta|DR359164|ta|T45330|tc|TC393994	chr1:6774009-6773986	Rep: F18O14.33 - Arabidopsis thaliana (Mouse-ear cress), partial (11%) [TC393994]		GTCAGTTTCTCTCACGCCTAAACCCTTAAGATCGGGTCTAGTTTGAACTTGTTTAGCCAT							chr1:6774018-6773995		TC393994										DR359164	0005737 // cytoplasm // inferred from electronic annotation /// 0005739 // mitochondrion // inferred from direct assay /// 0005739 // mitochondrion // inferred from electronic annotation /// 0005773 // vacuole // inferred from direct assay /// 0005777 // peroxisome // inferred from direct assay /// 0005886 // plasma membrane // inferred from direct assay /// 0009507 // chloroplast // inferred fro…	AT1G19550 /// AT1G19570	At.24135	0006810 // transport // inferred from electronic annotation /// 0006811 // ion transport // inferred from electronic annotation /// 0006952 // defense response // inferred from electronic annotation /// 0009610 // response to symbiotic fungus // inferred from expression pattern /// 0009753 // response to jasmonic acid stimulus // inferred from expression pattern /// 0010043 // response to zinc io…	0004364 // glutathione transferase activity // inferred from electronic annotation /// 0005216 // ion channel activity // inferred from electronic annotation /// 0005244 // voltage-gated ion channel activity // inferred from electronic annotation /// 0005507 // copper ion binding // inferred from direct assay /// 0016740 // transferase activity // inferred from electronic annotation /// 0045174 /…
A_84_P851395	1	4457.81	4457.81	2.11676	8097.56	3825.45			NM_121583		831434	AT5G15780	pollen Ole e 1 allergen and extensin family protein	At.10161	ref|NM_121583|gb|AK230130|ta|TA27087_3702|ta|TA25969_3702	chr5:5144949-5144891	Arabidopsis thaliana Pollen Ole e 1 allergen and extensin family protein (AT5G15780) mRNA, complete cds [NM_121583]	GO:0003674(molecular_function)|GO:0008150(biological_process)	TGGGAATCCCTCCTCTTTCACCTTCCTTTTCTAGTCACCATCAACCCTAAATTAGCAATC	NM_121583	831434	Pollen Ole e 1 allergen and extensin family protein	AT5G15780		GO:0003674(molecular_function)|GO:0008150(biological_process)|GO:0012505(endomembrane system)	chr5:5144946-5144888		TC388107		GO:8150(biological_process)	GO:3674(molecular_function)	GO:12505(endomembrane system)	pollen Ole e 1 allergen and extensin family protein [Arabidopsis thaliana]	5	F14F8.160; F14F8_160	AT5G15780		NM_121583	0005886 // plasma membrane // inferred from direct assay /// 0012505 // endomembrane system // inferred from electronic annotation	AT3G23750 /// AT5G15780	At.10161	0006468 // protein phosphorylation // inferred from electronic annotation	0004672 // protein kinase activity // inferred from electronic annotation /// 0004674 // protein serine/threonine kinase activity // inferred from electronic annotation /// 0004872 // receptor activity // inferred from electronic annotation /// 0005515 // protein binding // inferred from sequence similarity /// 0005524 // ATP binding // inferred from electronic annotation /// 0016301 // kinase ac…	NM_121583
A_84_P851376	1	326.725	326.725	0.473691	132.813	280.378								At.22648	ta|AI995133|tc|TC393767	chr1:11799983-11799925	Rep: Basic helix-loop-helix (BHLH) family transcription factor - Brassica oleracea (Wild cabbage), partial (18%) [TC393767]		TTTTTTCAAAGTCTATCTAGTCTGAGAACGGTAGCTCAAGCACAGATAGCCGAAAACCCG							chr1:11800003-11799945		TC393767										AI995133	0005634 // nucleus // inferred from electronic annotation	AT1G32640	At.22648	0006350 // transcription // inferred from electronic annotation /// 0009269 // response to desiccation // inferred from expression pattern /// 0009611 // response to wounding // inferred from expression pattern /// 0009611 // response to wounding // traceable author statement /// 0009737 // response to abscisic acid stimulus // inferred from expression pattern /// 0009738 // abscisic acid mediate…	0003677 // DNA binding // inferred from direct assay /// 0003677 // DNA binding // inferred from sequence or structural similarity /// 0003677 // DNA binding // inferred from electronic annotation /// 0003700 // sequence-specific DNA binding transcription factor activity // inferred from sequence or structural similarity /// 0005515 // protein binding // inferred from physical interaction /// 001…
A_84_P851337	1	452.378	452.378	0.470199	182.535	388.207								At.43950	ta|AI992956	unmapped	Unknown		AATTATTCAGACGGGTGAAGATGTGATGTCATGCTACCCTTACTTCTATTTGGCGACTGG							chr2:015883583-015883526												AI992956	---	AT2G37950	At.43950	---	0005515 // protein binding // inferred from sequence or structural similarity /// 0008270 // zinc ion binding // inferred from electronic annotation /// 0008270 // zinc ion binding // inferred from sequence or structural similarity
A_84_P851170	1	15.4071	15.4071	2.62949	34.7659	13.2215			NM_203225		835931	ECT10	ECT10	At.28271	ref|NM_203225|ref|NM_125204|ta|TA43787_3702|tc|NP225964	chr5:23564107-23564246	Arabidopsis thaliana evolutionarily conserved C-terminal region 10 (ECT10) mRNA, complete cds [NM_203225]		TCTCTATCACTACGATGGGGATATCGCAAATTCTGGCTATGCACAAGGCATCAATACTTG	NM_203225	835931	evolutionarily conserved C-terminal region 10	ECT10			chr5:23546881-23547020		NP225964										NM_203225	---	AT5G58190	At.28271	---	---	NM_203225	NM_125204 /// NM_203225
A_84_P851082	1	37.1774	37.1774	0.373452	11.9145	31.9036								At.34971	ta|BX839187|tc|TC393530	chr3:20795806-20795659	Rep: ATCSLA14 (Cellulose synthase-like A14); transferase, transferring glycosyl groups - Arabidopsis thaliana, partial (46%) [TC393530]		GCTGGGAATGTGGGGATGCTGATGAGTGTTGTATGACAAGAATACAAGAGTTTTCTCTTT							chr3:20784827-20784680		TC393530										BX839187	0000139 // Golgi membrane // inferred from electronic annotation /// 0005794 // Golgi apparatus // inferred from electronic annotation /// 0016020 // membrane // inferred from electronic annotation /// 0016021 // integral to membrane // inferred from electronic annotation	AT3G56000	At.34971	0007047 // cellular cell wall organization // inferred from electronic annotation	0016740 // transferase activity // inferred from electronic annotation /// 0016757 // transferase activity, transferring glycosyl groups // inferred from sequence or structural similarity /// 0016757 // transferase activity, transferring glycosyl groups // inferred from electronic annotation /// 0016759 // cellulose synthase activity // inferred from sequence or structural similarity
A_84_P850889	1	15.15	15.15	0.235453	3.06112	13.001										chr1:013837745-013838088	Unknown		CCTTCCTTGAAACTGGAGATCCATATTGTACTCGGGCCAGTGTTGTATTTGGTAATCCAA							chr1:013836533-013836876
A_84_P850851	1	13209.2	13209.2	0.356555	4041.71	11335.5								At.4766	ta|BP563965|ta|BP584480|ta|BP575741|tc|TC393300	chr5:939795-939854	Unknown		TTGTACAAACATCTCGACTACTACGTGCATGAACGCTGGGATTTGGCTATTCAAAGTTCT									TC393300										BP563965	0005886 // plasma membrane // inferred from direct assay	AT5G03660	At.4766	---	---
A_84_P850803	1	5.36366	5.36366	2.04104	9.3945	4.60281			NM_202475		2745868	AT3G01345	Expressed protein	At.46729	ref|NM_202475|gb|AK226905|ta|TA46574_3702|tc|TC366304	chr3:129162-129221	Arabidopsis thaliana uncharacterized protein (AT3G01345) mRNA, complete cds [NM_202475]	GO:0004553(hydrolase activity, hydrolyzing O-glycosyl compounds)|GO:0005975(carbohydrate metabolic process)|GO:0016020(membrane)	ACCTGAATTCTTTTCATTCATTCTCTCTCATCGAGGCCAAAGCTTCCAAACAAATTCCGG	NM_202475	2745868	hypothetical protein	AT3G01345		GO:0004565(beta-galactosidase activity)|GO:0005975(carbohydrate metabolic process)|GO:0016020(membrane)	chr3:129155-129214		TC366304		GO:0006525(arginine metabolism)	GO:0008804(carbamate kinase activity)	GO:16020(membrane)	unknown protein [Arabidopsis thaliana]	3	At3g01345.1	AT3G01345		NM_202475		AT3G01345	At.46729			NM_202475
A_84_P850402	1	625.626	625.626	0.378375	203.142	536.879			NM_104911		842529	AT1G62310	transcription factor jumonji (jmjC) domain-containing protein	At.36279	ref|NM_104911|tc|NP2707881	chr1:23040128-23039997	Arabidopsis thaliana transcription factor jumonji domain-containing protein (AT1G62310) mRNA, complete cds [NM_104911]	GO:0003700(sequence-specific DNA binding transcription factor activity)|GO:0008270(zinc ion binding)	TAACCTTAGAGCACAAAAGAAAACTCAAGGCGGAATATGGGATCGAGCCATGGACATTTG	NM_104911	842529	transcription factor jumonji domain-containing protein	AT1G62310		GO:0003700(transcription factor activity)|GO:0005515(protein binding)|GO:0008270(zinc ion binding)	chr1:23036463-23036332		NP2707881		GO:0016567(protein ubiquitination)	GO:3700(transcription factor activity)	GO:9507(chloroplast)	transcription factor jumonji (jmjC) domain-containing protein [Arabidopsis thaliana]	1	F24O1.3; F24O1_3	AT1G62310		NM_104911	---	AT1G62310	At.36279	---	0003700 // sequence-specific DNA binding transcription factor activity // inferred from sequence or structural similarity /// 0005515 // protein binding // inferred from electronic annotation /// 0008270 // zinc ion binding // inferred from electronic annotation /// 0046872 // metal ion binding // inferred from electronic annotation	NM_104911
A_84_P850157	1	27.8165	27.8165	12.9942	310.181	23.8707								At.64284	ta|TA48759_3702|ta|DR225136|tc|TC392584|tc|TC390446	chr2:2326013-2326072	Unknown		CTTTTTGTTAGGGTTAGACGGAATCGCTTTTGTTGGGTTCTTGAGTTGGCTGTAACAGTT							chr2:2326016-2326075		TC392584										TA48759_3702			At.64284
A_84_P850023	1	21.1741	21.1741	0.189849	3.44964	18.1705									tc|TC392341	unmapped	Rep: F9C16.1 - Arabidopsis thaliana (Mouse-ear cress), partial (52%) [TC392341]	GO:0003674(molecular_function)|GO:0005575(cellular_component)|GO:0008150(biological_process)	TGGCATCGAAGACTACCACACCCTAGCAACGATGTTTTGAAGACGTTAATTTCTTATTCT							chr1:16643834-16643775		TC392341										TC392341
A_84_P849971	1	12.4323	12.4323	0.312441	3.33335	10.6687									tc|TC370413	chr5:5189292-5189351	Unknown	GO:0003674(molecular_function)|GO:0005575(cellular_component)|GO:0005739(mitochondrion)|GO:0008150(biological_process)|GO:0016023(cytoplasmic membrane-bounded vesicle)	TGCTAATGTAATTGCAACTCTTGGTGTTCTTTGAAGGATTGCAAACAAAGGAAGCTCCAT						GO:0005739(mitochondrion)|GO:0008150(biological_process)|GO:0016023(cytoplasmic membrane-bounded vesicle)	chr5:5189289-5189348		TC370413										TC370413
A_84_P849907	1	29651.8	29651.8	0.38989	9920.98	25445.6			NM_126273		814744	LCR68	LCR68 (LOW-MOLECULAR-WEIGHT CYSTEINE-RICH 68); peptidase inhibitor	At.26534	ref|NM_126273|ta|TA26208_3702|ta|BP570527|tc|TC392126	chr2:540486-540544	Arabidopsis thaliana defensin-like protein 1 (LCR68) mRNA, complete cds [NM_126273]	GO:0006952(defense response)|GO:0009506(plasmodesma)|GO:0030414(peptidase inhibitor activity)	CCATGTCGTACCGTACATGAGTTTTTTCTCGAATAAGTCATTGCGTTTGTGTGTTTCCGG	NM_126273	814744	defensin-like protein 1	LCR68		GO:0006952(defense response)|GO:0012505(endomembrane system)|GO:0030414(peptidase inhibitor activity)	chr2:540487-540545		TC392126										NM_126273	0005576 // extracellular region // inferred from electronic annotation /// 0012505 // endomembrane system // inferred from electronic annotation	AT2G02130	At.26534	0006952 // defense response // inferred from sequence or structural similarity /// 0006952 // defense response // inferred from electronic annotation /// 0031640 // killing of cells of another organism // inferred from electronic annotation /// 0050832 // defense response to fungus // inferred from electronic annotation	0030414 // peptidase inhibitor activity // inferred from sequence or structural similarity	NM_126273	NM_126273
A_84_P849853	1	10747.8	10747.8	0.487112	4492.73	9223.2			NM_105456		843114	AT1G67865	hypothetical protein	At.26437	ref|NM_105456|gb|HO207052|ta|TA31858_3702|ta|TA31859_3702	chr1:25450142-25450083	Arabidopsis thaliana uncharacterized protein (AT1G67865) mRNA, complete cds [NM_105456]	GO:0003674(molecular_function)|GO:0005575(cellular_component)|GO:0050832(defense response to fungus)	GCCAGAAAGACAGGGAGTAAAGGACTCCTGACCACACCCAGTAATGATTATGTATCCAAA	NM_105456	843114	hypothetical protein	AT1G67865		GO:0003674(molecular_function)|GO:0005575(cellular_component)|GO:0050832(defense response to fungus)	chr1:25446479-25446420		TC392805										NM_105456	---	AT1G67865	At.26437	0050832 // defense response to fungus // inferred from expression pattern	---	NM_105456
A_84_P849804	1	88.8475	88.8475	0.267522	20.397	76.2442			NM_127378		816336	AT2G18210	hypothetical protein	At.40025	ref|NM_127378|ta|W43173|ta|DR375589|tc|TC398183	chr2:7932864-7932805	Arabidopsis thaliana uncharacterized protein (AT2G18210) mRNA, complete cds [NM_127378]	GO:0003674(molecular_function)|GO:0008150(biological_process)	TTCAACTAATCCAGAAATGCAAATGCTAAGAAACTTAAGCACGAGGACGAGGAGTCGTCG	NM_127378	816336	hypothetical protein	AT2G18210		GO:0003674(molecular_function)|GO:0008150(biological_process)	chr2:7925782-7925723		TC398183		GO:8150(biological_process)	GO:3674(molecular_function)	GO:5739(mitochondrion)	unknown protein [Arabidopsis thaliana]	2	F8D23.2	AT2G18210		NM_127378	---	AT2G18210	At.40025	---	---	NM_127378
A_84_P849705	1	757.37	757.37	3.05628	1986.38	649.934			BX819228		818763	AT2G41650	hypothetical protein	At.42802	ref|NM_001202799|tc|TC401003	chr2:17369979-17370037	Arabidopsis thaliana Glycosyltransferase family 61 protein (AT2G41640) mRNA, complete cds [NM_001202799]	GO:0008150(biological_process)|GO:0016757(transferase activity, transferring glycosyl groups)	CCTCGTTTGGGGAAATTTTTCGGTTTGTTTCAAGGGATGACTTTTGTTTCGTTGAGGTTG	NM_001202799	818762	Glycosyltransferase family 61 protein	AT2G41640		GO:0003674(molecular_function)|GO:0008150(biological_process)|GO:0009507(chloroplast)	chr2:17362901-17362959		TC401003			GO:0005554(molecular_function unknown)	GO:0008372(cellular_component unknown)		2	At2g41650			NM_001202799	---	AT2G41640	At.21091	---	0016757 // transferase activity, transferring glycosyl groups // inferred from electronic annotation	NM_001202799
A_84_P849700	1	5308.65	5308.65	3.18674	14517.5	4555.6			BX819228		818763	AT2G41650	hypothetical protein	At.42802	ref|NM_001202799|gb|BX819228|ta|TA33419_3702|tc|TC401003	chr2:17370745-17370804	Arabidopsis thaliana Glycosyltransferase family 61 protein (AT2G41640) mRNA, complete cds [NM_001202799]	GO:0008150(biological_process)|GO:0016757(transferase activity, transferring glycosyl groups)	TTTAATTTCGTTCGTCGGCTTTGTTTCTCTTGTTTAGGCATCGTGTAATTCCCTGGTTCC	NM_001202799	818762	Glycosyltransferase family 61 protein	AT2G41640		GO:0003674(molecular_function)|GO:0008150(biological_process)|GO:0009507(chloroplast)	chr2:17363667-17363726		TC401003			GO:0005554(molecular_function unknown)	GO:0008372(cellular_component unknown)		2	At2g41650			NM_001202799	---	AT2G41640	At.21091	---	0016757 // transferase activity, transferring glycosyl groups // inferred from electronic annotation	NM_001202799
A_84_P849621	1	809.104	809.104	0.0116566	8.09353	694.33			NM_148600		842220	AT1G58602	ATP binding / protein binding	At.66835	ref|NM_148600|ref|NM_001084273|ta|TA34784_3702|tc|TC358370	chr1:21762299-21763858	Arabidopsis thaliana LRR and NB-ARC domain-containing disease resistance protein (AT1G58602) mRNA, complete cds [NM_148600]	GO:0005524(ATP binding)|GO:0006952(defense response)	AATAGGGTTTCAAACAAATAAATAGGAGCCATTATGGCAGGGGAACTTGTGTCGTTTGCA	NM_148600	842220	LRR and NB-ARC domain-containing disease resistance protein	AT1G58602		GO:0005515(protein binding)|GO:0005524(ATP binding)|GO:0006915(apoptosis)|GO:0006952(defense response)	chr1:21758634-21760193		TC358370										NM_148600		AT1G58602	At.66835			NM_148600
A_84_P849606	1	16.2335	16.2335	5.43825	75.7589	13.9308									tc|NP033587	chr4:2405446-2404905	GB		TGGCACCACACAACCAAAAGGGAAACACAAAACAATGTTCAGGAAGATGGTTTATATCTT							chr4:2405448-2404907		NP033587										NP033587
A_84_P849401	1	300.766	300.766	2.21412	571.47	258.102			NM_102389		839166	AT1G26250	proline-rich extensin, putative""	At.17257	ref|NM_102389|ta|TA45707_3702|tc|TC369847|tc|TC394982	chr1:9085138-9085197	Arabidopsis thaliana Proline-rich extensin-like family protein (AT1G26250) mRNA, complete cds [NM_102389]	GO:0005199(structural constituent of cell wall)|GO:0009664(plant-type cell wall organization)	TATGTTTACAAGCCTCCTCCATATGTCTATAGTTCGCCATCACCACCGCCTTACTATAGC	NM_102389	839166	Proline-rich extensin-like family protein	AT1G26250		GO:0005199(structural constituent of cell wall)|GO:0009664(plant-type cell wall organization)|GO:0012505(endomembrane system)	chr1:9085151-9085210		TC369847										NM_102389	0012505 // endomembrane system // inferred from electronic annotation	AT1G26250	At.17257	0009664 // plant-type cell wall organization // inferred from electronic annotation	0005199 // structural constituent of cell wall // inferred from electronic annotation	NM_102389
A_84_P849185	1	351.402	351.402	2.16912	654.109	301.555									tc|TC385429	chr2:15613966-15613907	Rep: Group-specific protein - Bacillus cereus (strain ZK / E33L), partial (17%) [TC385429]		TAAACCTATATCCTTCTAGGATTATTTGCCTGCAGGTGCACTTTTGAGGGTTTCGGTTCA							chr2:15606887-15606828		TC385429										TC385429
A_84_P849161	1	161.228	161.228	0.190532	26.3615	138.358									tc|NP222417	chr1:007462703-007462644	tc		TCCTTAGGAGTAGTTTCACTCAAAGAAACAGAGATGTATGGAGAGACACCACGGAGATGA							chr1:7462715-7462656		NP222417										NP222417
A_84_P848977	1	731.956	731.956	0.442253	277.79	628.126			NM_105532		843190	AT1G68600	hypothetical protein	At.11555	ref|NM_105532|ta|TA42801_3702|ta|BX836904|ta|BX838434	chr1:25763878-25764437	Arabidopsis thaliana Aluminum activated malate transporter family protein (AT1G68600) mRNA, complete cds [NM_105532]	GO:0005575(cellular_component)|GO:0010044(response to aluminum ion)	CGATTCTCACCGTCGTTCTCATTTTCGAGTATTACGTCGGAGCAACTTTGGTTAAAGGAT	NM_105532	843190	Aluminum activated malate transporter family protein	AT1G68600		GO:0005575(cellular_component)|GO:0008150(biological_process)	chr1:25760215-25760774		TC364386		GO:8150(biological_process)	GO:3674(molecular_function)	GO:5575(cellular_component)	unknown protein [Arabidopsis thaliana]	1	F24J5.16; F24J5_16	AT1G68600		NM_105532	---	AT1G68600	At.11555	0010044 // response to aluminum ion // inferred from electronic annotation	---	NM_105532
A_84_P848934	1	447.491	447.491	0.377809	145.083	384.013			NM_001084417		815880	AT2G13960	myb family transcription factor	At.64926	ref|NM_001084417|ref|NM_126969|ta|TA47665_3702|ta|AY519548	chr2:5868082-5868141	Arabidopsis thaliana myb family transcription factor (AT2G13960) mRNA, complete cds [NM_001084417]	GO:0003677(DNA binding)|GO:0003700(sequence-specific DNA binding transcription factor activity)|GO:0006355(regulation of transcription, DNA-dependent)	GTGGCAGAAAGTTCTTAATCCAGAGCTTGTTAAAGGACCTTGGACTCAAGAGGTTCTCTT	NM_001084417	815880	myb family transcription factor	AT2G13960		GO:0003677(DNA binding)|GO:0003700(transcription factor activity)|GO:0006355(regulation of transcription, DNA-dependent)|GO:0009507(chloroplast)|GO:0012505(endomembrane system)|GO:0045449(regulation of transcription)	chr2:5861000-5861059		TC395583										NM_001084417	0005634 // nucleus // inferred from electronic annotation /// 0009507 // chloroplast // inferred from electronic annotation /// 0012505 // endomembrane system // inferred from electronic annotation	AT2G13960 /// AT5G02320	At.64926	0006355 // regulation of transcription, DNA-dependent // inferred from sequence or structural similarity /// 0045449 // regulation of transcription // inferred from electronic annotation	0003677 // DNA binding // inferred from sequence or structural similarity /// 0003677 // DNA binding // inferred from electronic annotation /// 0003700 // sequence-specific DNA binding transcription factor activity // inferred from sequence or structural similarity	NM_001084417
A_84_P848872	1	4.31668	4.31668	3.65758	13.5489	3.70434									tc|TC403849	chr1:015427076-015427135	Rep: Chromosome chr12 scaffold_38, whole genome shotgun sequence - Vitis vinifera (Grape), partial (88%) [TC403849]	GO:0004616(phosphogluconate dehydrogenase (decarboxylating) activity)|GO:0005575(cellular_component)|GO:0006098(pentose-phosphate shunt)|GO:0010149(senescence)|GO:0016020(membrane)|GO:0016023(cytoplasmic membrane-bounded vesicle)	AGTGACGATCATAAGTATTATGAAGATTAAAATCGCCGATCCCCACGCGGACATCGTTCG							chr1:26834914-26834973		TC403849										TC403849
A_84_P848730	1	396.297	396.297	8.56569	2913.03	340.081									tc|TC396102	chr2:3279488-3279547	Rep: Uncharacterized mitochondrial protein AtMg00920 - Arabidopsis thaliana (Mouse-ear cress), complete [TC396102]	GO:0003674(molecular_function)|GO:0005575(cellular_component)|GO:0008150(biological_process)	GATTACTTGGTTTCAGGGGATTGTCTTCTATACATATCAGGAAACTGGTCCATGGCGTGG							chr2:3279491-3279550		TC396102										TC396102
A_84_P848571	1	4.11068	4.11068	2.95684	10.4305	3.52757									tc|TC389942	chr5:019403750-019403809	Rep: Eukaryotic peptide chain release factor subunit 1-1 - Arabidopsis thaliana (Mouse-ear cress), partial (6%) [TC389942]		CAACCAGCGATGGTGAGGATTTGATTGATTGTCATTCCGAATCATCATCAAGAGCTTCTC							chr5:19386524-19386583		TC389942										TC389942
A_84_P848499	1	37.963	37.963	76.7758	2501.19	32.5778			BX832035					At.25345	gb|BX832035|ta|TA46605_3702|tc|TC389847	unmapped	Arabidopsis thaliana Full-length cDNA Complete sequence from clone GSLTPGH48ZB02 of Hormone Treated Callus of strain col-0 of Arabidopsis thaliana (thale cress) [BX832035]		GAAGGCTCCAACAGATCTTCCAACCTTTGCTATCTTCTTGAAGCTTTGCATCTTGGAAAA							chr5:14088708-14088649		TC389847										BX832035			At.25345			BX832035
A_84_P848089	1	11.7183	11.7183	0.481429	4.84127	10.056			NM_126945		815851	AT2G13660	hypothetical protein	At.72827	ref|NM_126945|tc|TC389190|tc|TC386944	chr2:5700058-5699999	Arabidopsis thaliana uncharacterized protein (AT2G13660) mRNA, complete cds [NM_126945]	GO:0003674(molecular_function)|GO:0005575(cellular_component)|GO:0008150(biological_process)	GGCAGATATTCGGTACAGAAGATGGCCAAAAGTTAGCCCACTAATTGCAAAACACAAGAT	NM_126945	815851	hypothetical protein	AT2G13660		GO:0003674(molecular_function)|GO:0005575(cellular_component)|GO:0008150(biological_process)	chr2:5692976-5692917		TC389190										NM_126945	---	AT2G13660	At.72827	---	---	NM_126945
A_84_P848023	1	18.377	18.377	0.49792	7.8523	15.7702										chr1:007534680-007534739	Unknown		TCCCTTCTTTCTTCTTGAACGGCTTCAGTTCTCCGGAGCTCATCTTCTTCAGACTATAAG							chr1:007534691-007534750
A_84_P847776	1	4.84481	4.84481	8.00586	33.2848	4.15756									tc|TC383239	chr5:23975056-23974998	Rep: Genomic DNA, chromosome 5, BAC clone:F2O15 - Arabidopsis thaliana (Mouse-ear cress), partial (97%) [TC383239]	GO:0003674(molecular_function)|GO:0005575(cellular_component)|GO:0008150(biological_process)	AATCAACCTTGAAAGCTCAACAATTGAAGAAGAGCCAATGAGACGAGGCCTTATCGAAGG						GO:0003674(molecular_function)|GO:0005575(cellular_component)|GO:0005739(mitochondrion)|GO:0008150(biological_process)	chr5:23957830-23957772		TC383239										TC383239
A_84_P847639	1	10.7423	10.7423	2.35088	21.6714	9.21844			NM_101727		838450	AT1G18690	transferase/ transferase, transferring glycosyl groups""	At.73903	ref|NM_101727|gb|AK175316|ta|TA44140_3702|ta|AV529603	chr1:6434927-6434986	Arabidopsis thaliana putative glycosyltransferase 4 (AT1G18690) mRNA, complete cds [NM_101727]	GO:0016021(integral to membrane)|GO:0016740(transferase activity)|GO:0016757(transferase activity, transferring glycosyl groups)	TCATCTACTAGTCTTCCATCAGGATCCTGCCAAAAATCTGAAGTTTCAGAGCGGTGTAGT	NM_101727	838450	putative glycosyltransferase 4	AT1G18690		GO:0008150(biological_process)|GO:0016021(integral to membrane)|GO:0016740(transferase activity)|GO:0016757(transferase activity, transferring glycosyl groups)	chr1:6434935-6434994		TC388281										NM_101727	0000139 // Golgi membrane // inferred from electronic annotation /// 0005794 // Golgi apparatus // inferred from electronic annotation /// 0016020 // membrane // inferred from electronic annotation /// 0016021 // integral to membrane // inferred from electronic annotation	AT1G18690	At.73903	---	0016740 // transferase activity // inferred from sequence or structural similarity /// 0016740 // transferase activity // inferred from electronic annotation /// 0016757 // transferase activity, transferring glycosyl groups // inferred from sequence or structural similarity /// 0016757 // transferase activity, transferring glycosyl groups // inferred from electronic annotation /// 0016758 // tran…	NM_101727
A_84_P847558	1	5968.03	5968.03	0.420262	2152.35	5121.45			NM_104421		841992	AT1G55450	embryo-abundant protein-related	At.20564	ref|NM_001198310|ref|NM_104421|ta|TA28540_3702|ta|TA28548_3702	chr1:20709877-20709818	Arabidopsis thaliana S-adenosylmethionine-dependent methyltransferase domain-containing protein (AT1G55450) mRNA, complete cds [NM_001198310]	GO:0008168(methyltransferase activity)|GO:0009651(response to salt stress)	TACAGCAACCGACATAAACGAAGCACAGTTAAAACGAGCGGTAAAACACGAAAGAATCAG	NM_001198310	841992	S-adenosylmethionine-dependent methyltransferase domain-containing protein	AT1G55450		GO:0008168(methyltransferase activity)|GO:0009651(response to salt stress)	chr1:20706211-20706152		TC388148		GO:0006779(porphyrin biosynthesis)	GO:0004109(coproporphyrinogen oxidase activity);GO:0008757(S-adenosylmethionine-dependent methyltransferase activity)	GO:0005737(cytoplasm)	embryo-abundant protein-related [Arabidopsis thaliana]	1	T5A14.14; T5A14_14	AT1G55450		NM_001198310	---	AT1G55450	At.20564	0008152 // metabolic process // inferred from electronic annotation /// 0009651 // response to salt stress // inferred from expression pattern	0008168 // methyltransferase activity // inferred from electronic annotation	NM_001198310
A_84_P847495	1	4.10699	4.10699	17.0678	60.1537	3.5244										unmapped	Unknown		TCGAGACCTTCTGCCAAATTCAATGTTTGATTAGGAGGTGCAGATCAACAGCTACATACA
A_84_P847323	1	580.201	580.201	0.350101	174.314	497.898			NM_127378		816336	AT2G18210	hypothetical protein	At.40025	ref|NM_127378|ta|TA39120_3702|ta|DR375589|ta|DR382422	chr2:7932568-7932509	Arabidopsis thaliana uncharacterized protein (AT2G18210) mRNA, complete cds [NM_127378]	GO:0003674(molecular_function)|GO:0008150(biological_process)	CGGCCAAACCGGAGTTCTCTAGATACCATGAATACCTTAAAGAAAGTGGAATGTGGGATT	NM_127378	816336	hypothetical protein	AT2G18210		GO:0003674(molecular_function)|GO:0008150(biological_process)	chr2:7925486-7925427		TC398183		GO:8150(biological_process)	GO:3674(molecular_function)	GO:5739(mitochondrion)	unknown protein [Arabidopsis thaliana]	2	F8D23.2	AT2G18210		NM_127378	---	AT2G18210	At.40025	---	---	NM_127378
A_84_P847302	1	190.293	190.293	0.495146	80.857	163.299			NM_115877		825184	DIN2	DIN2 (DARK INDUCIBLE 2); catalytic/ cation binding / hydrolase, hydrolyzing O-glycosyl compounds""	At.1182	ref|NM_115877|gb|AF367320|ta|TA32557_3702|ta|TA32558_3702	chr3:22228709-22228886	Arabidopsis thaliana beta-glucosidase 30 (DIN2) mRNA, complete cds [NM_115877]	GO:0003824(catalytic activity)|GO:0004553(hydrolase activity, hydrolyzing O-glycosyl compounds)|GO:0007568(aging)|GO:0043169(cation binding)	TATGGGATCACTTCAGCCTCACGTATCCAGAAAGGACCAAAATGCATAATGCAGATGTAG	NM_115877	825184	beta-glucosidase 30	DIN2		GO:0003824(catalytic activity)|GO:0004553(hydrolase activity, hydrolyzing O-glycosyl compounds)|GO:0007568(aging)|GO:0012505(endomembrane system)|GO:0043169(cation binding)	chr3:22217734-22217911		TC363780										NM_115877	0012505 // endomembrane system // inferred from electronic annotation	AT3G60140	At.1182	0005975 // carbohydrate metabolic process // inferred from electronic annotation /// 0007568 // aging // inferred from expression pattern /// 0008152 // metabolic process // inferred from electronic annotation	0003824 // catalytic activity // inferred from electronic annotation /// 0004553 // hydrolase activity, hydrolyzing O-glycosyl compounds // inferred from electronic annotation /// 0004553 // hydrolase activity, hydrolyzing O-glycosyl compounds // inferred from sequence or structural similarity /// 0008422 // beta-glucosidase activity // inferred from electronic annotation /// 0016787 // hydrolase…	NM_115877	NM_115877
A_84_P847162	1	84.2775	84.2775	0.206839	14.9591	72.3225			NM_001036574		827377	ATTPS03	ATTPS03; (E)-beta-ocimene synthase/ myrcene synthase	At.44857	ref|NM_001036574|ta|CNS09YEZ|ta|AY085646|tc|TC389424	chr4:9408290-9408349	Arabidopsis thaliana (E)-beta-ocimene synthase (TPS03) mRNA, complete cds [NM_001036574]	GO:0005829(cytosol)|GO:0009611(response to wounding)|GO:0009625(response to insect)|GO:0009753(response to jasmonic acid stimulus)|GO:0016106(sesquiterpenoid biosynthetic process)|GO:0034768((E)-beta-ocimene synthase activity)|GO:0050551(myrcene synthase activity)|GO:0052578(alpha-farnesene synthase activity)|GO:0080027(response to herbivore)	CATGTTAAAAATGTGCGAGCACACAAAAACCGGATAGATCGAAACCGATGGGGAGATTTA	NM_001036574	827377	(E)-beta-ocimene synthase	TPS03		GO:0009611(response to wounding)|GO:0016099(monoterpenoid biosynthetic process)|GO:0034768((E)-beta-ocimene synthase activity)|GO:0050551(myrcene synthase activity)	chr4:9408268-9408327		TC389424										NM_001036574	0005829 // cytosol // inferred from direct assay /// 0009507 // chloroplast // inferred from electronic annotation /// 0009536 // plastid // inferred from electronic annotation	AT4G16740	At.44857	0008152 // metabolic process // inferred from electronic annotation /// 0009611 // response to wounding // inferred from expression pattern /// 0009625 // response to insect // inferred from expression pattern /// 0016106 // sesquiterpenoid biosynthetic process // inferred from mutant phenotype	0000287 // magnesium ion binding // inferred from electronic annotation /// 0016829 // lyase activity // inferred from electronic annotation /// 0034768 // (E)-beta-ocimene synthase activity // inferred from direct assay /// 0046872 // metal ion binding // inferred from electronic annotation /// 0050551 // myrcene synthase activity // inferred from direct assay /// 0052578 // alpha-farnesene synt…	NM_001036574
A_84_P847119	1	9543	9543	0.433629	3551.12	8189.3			NM_125630		836357	AT5G62360	invertase/pectin methylesterase inhibitor family protein	At.29053	ref|NM_125630|gb|AF083718|ta|TA32282_3702|ta|TA32279_3702	chr5:025058340-025058399	Arabidopsis thaliana plant invertase/pectin methylesterase inhibitor domain-containing protein (AT5G62360) mRNA, complete cds [NM_125630]	GO:0004857(enzyme inhibitor activity)|GO:0005575(cellular_component)|GO:0008150(biological_process)|GO:0030599(pectinesterase activity)|GO:0046910(pectinesterase inhibitor activity)	ATGAAGTTTACATAAGCGATATACAGACTTGGGTCAGTGCGGCTTTGACAGATGTGAACA	NM_125630	836357	plant invertase/pectin methylesterase inhibitor domain-containing protein	AT5G62360		GO:0004857(enzyme inhibitor activity)|GO:0005575(cellular_component)|GO:0008150(biological_process)|GO:0030599(pectinesterase activity)|GO:0046910(pectinesterase inhibitor activity)	chr5:25041114-25041173		TC387094										NM_125630	---	AT5G62360	At.29053	---	0004857 // enzyme inhibitor activity // inferred from electronic annotation /// 0030599 // pectinesterase activity // inferred from electronic annotation /// 0046910 // pectinesterase inhibitor activity // inferred from sequence or structural similarity	NM_125630
A_84_P846948	1	70.1926	70.1926	0.370003	22.2873	60.2355									tc|TC386470	unmapped	Rep: T23G18.13 - Arabidopsis thaliana (Mouse-ear cress), complete [TC386470]		TGAACAATGCGAAACAGAGAGGTTTGGGAGAGGGTGGGTCGAAACAAATATATCTTTCAT									TC386470										TC386470
A_84_P846555	1	110.512	110.512	2.70101	256.153	94.8358										chr3:019423234-019423175	Unknown		CCGGTAATCAACTGGAAAAAGAGAAGAAGAAGGTATTGGATTTGGGATCAGGGGACATGA							chr3:019412256-019412197
A_84_P846253	1	6.12572	6.12572	2.89485	15.2176	5.25677								At.68623	ta|BX837650	unmapped	Unknown		GCTTAAATAGCCGGAATCGTCAACGAGTTGTGCGAAGTGGGAATTGCTTCTAATAATCTT							chr1:3329582-3329640		TC381113										BX837650			At.68623
A_84_P846237	1	72.6906	72.6906	0.488498	30.4721	62.3792										chr5:019790236-019790177	Unknown		TCATAGCAAATCTGTTTTGTGCATCCATCCTCTCAAGCTCACCGAAAAAGTTTCCAAAAT							chr5:019773010-019772951
A_84_P846176	1	4.07964	4.07964	23.5141	82.3212	3.50093			NM_118044		827664	AT4G19240	hypothetical protein	At.32830	ref|NM_118044|ta|TA44234_3702|tc|TC403400|tc|TC373275	chr4:10528749-10528690	Arabidopsis thaliana uncharacterized protein (AT4G19240) mRNA, complete cds [NM_118044]	GO:0003674(molecular_function)|GO:0005575(cellular_component)|GO:0008150(biological_process)	TCCAAATTTCTAGAGCAGTTTTTCATCGACACATCCTTTGGCTCCAGATCTGCCGTATTA	NM_118044	827664	hypothetical protein	AT4G19240		GO:0003674(molecular_function)|GO:0005575(cellular_component)|GO:0008150(biological_process)	chr4:10528738-10528679		TC403400		GO:8150(biological_process)	GO:3674(molecular_function)	GO:5575(cellular_component)	unknown protein [Arabidopsis thaliana]	4	T5K18.20; T5K18_20	AT4G19240		NM_118044	---	AT4G19240	At.32830	---	---	NM_118044
A_84_P846139	1	52.0362	52.0362	7.57214	338.132	44.6547			BX837364					At.48022	gb|BX837364	unmapped	BX837364 Arabidopsis thaliana Adult vegetative tissue Col-0 Arabidopsis thaliana cDNA clone GSLTLS4ZA06 5PRIM, mRNA sequence [BX837364]	GO:0005575(cellular_component)|GO:0008759(UDP-3-O-[3-hydroxymyristoyl] N-acetylglucosamine deacetylase activity)|GO:0009245(lipid A biosynthetic process)	AGCATTTACCTGTAGCATCTTAAAGGGATGAATGAAGGGGGATTTAGCTAATTGGGGCTT		839088	UDP-3-O-[3-hydroxymyristoyl] N-acetylglucosamine deacetylase	AT1G24880			chr1:8776823-8776882												BX837364	---	AT1G24793 /// AT1G24800 /// AT1G24880 /// AT1G24881 /// AT1G25054 /// AT1G25055 /// AT1G25141 /// AT1G25210 /// AT1G25211;AT1G24880	At.66884	0008610 // lipid biosynthetic process // inferred from electronic annotation /// 0009245 // lipid A biosynthetic process // inferred from electronic annotation	0008759 // UDP-3-O-[3-hydroxymyristoyl] N-acetylglucosamine deacetylase activity // inferred from electronic annotation /// 0016787 // hydrolase activity // inferred from electronic annotation	BX837364
A_84_P846108	1	15.4383	15.4383	2.92783	38.7887	13.2483										chr3:008057644-008057703	Unknown		TGCCCTTCTTGCAAAAGAATCTGCATCTTCTTCGATGAGTTTAATCATTGCCTTCACTTT							chr3:008057637-008057696
A_84_P845902	1	2519.29	2519.29	0.455802	985.41	2161.92									tc|TC381220	chr4:1888943-1890060	Unknown	GO:0003674(molecular_function)|GO:0003824(catalytic activity)|GO:0004721(phosphoprotein phosphatase activity)|GO:0005575(cellular_component)|GO:0008150(biological_process)	ATACACCACTTTCCTTCTCATGCTCCAAGAGAGGAGTTAATAATGATTCGGTGTGTTGCG							chr4:1888945-1890062		TC381220										TC381220
A_84_P845872	1	4.25244	4.25244	2.68831	9.81023	3.64922									tc|TC380602	chr5:007850294-007850353	Unknown	GO:0004152(dihydroorotate dehydrogenase activity)|GO:0005739(mitochondrion)|GO:0005743(mitochondrial inner membrane)|GO:0006207(de novo' pyrimidine base biosynthetic process)|GO:0006457(protein folding)|GO:0009220(pyrimidine ribonucleotide biosynthetic process)|GO:0009536(plastid)|GO:0016272(prefoldin complex)	TGGTTGCTTTGAAATCTATAAGAAGAGGGTTTTAGCCTTCTAGCTCACGGCTTGAATCTT							chr5:7850291-7850350		TC380602										TC380602
A_84_P845837	1	476.255	476.255	0.0382627	15.6378	408.696			NM_148600		842220	AT1G58602	ATP binding / protein binding	At.66835	ref|NM_148600|ta|TA34784_3702|tc|TC358370	chr1:21766913-21766972	Arabidopsis thaliana LRR and NB-ARC domain-containing disease resistance protein (AT1G58602) mRNA, complete cds [NM_148600]	GO:0005524(ATP binding)|GO:0006952(defense response)	TTCACTTAACTGAGGTAGAGGAATGGGAAGAGGGGATGATAGTAAAACAAGGCTCCATGC	NM_148600	842220	LRR and NB-ARC domain-containing disease resistance protein	AT1G58602		GO:0005515(protein binding)|GO:0005524(ATP binding)|GO:0006915(apoptosis)|GO:0006952(defense response)	chr1:21763248-21763307		TC358370										NM_148600		AT1G58602	At.66835			NM_148600
A_84_P845830	1	4.26601	4.26601	26.488	96.9691	3.66086								At.38744	ta|BX839705	chr3:5918617-5918554	Unknown		TGATACAACACAACGGGAGTACATATGGGAGTGACAAATCCAGGATCAGACCAGAGATCA																			BX839705	---	AT3G17330	At.38744	---	---
A_84_P845642	1	17.1918	17.1918	2.13799	31.542	14.7531			NM_001160799						ref|NM_001160799|tc|TC378180	chr4:13772494-13772553	Arabidopsis thaliana heavy metal associated domain-containing protein (AT4G27590) mRNA, complete cds [NM_001160799]	GO:0005507(copper ion binding)|GO:0005575(cellular_component)|GO:0006825(copper ion transport)|GO:0030001(metal ion transport)|GO:0046872(metal ion binding)	AAGAAGAAGAAAACGCAAGGCGAAAGAAGCGTTGTATTCATAATCTCCGCAAGGCTATTC	NM_001160799	828869	heavy metal associated domain-containing protein	AT4G27590		GO:0005507(copper ion binding)|GO:0005575(cellular_component)|GO:0006825(copper ion transport)|GO:0030001(metal ion transport)|GO:0046872(metal ion binding)	chr4:13772488-13772547		TC378180										NM_001160799	---	AT4G27590	At.32089	0006825 // copper ion transport // inferred from sequence or structural similarity /// 0030001 // metal ion transport // inferred from electronic annotation	0005507 // copper ion binding // inferred from sequence or structural similarity /// 0046872 // metal ion binding // inferred from electronic annotation	NM_001160799
A_84_P845524	1	9.59678	9.59678	7.00014	57.6492	8.23545			NM_117611		827187	PDR2	PDR2 (PLEIOTROPIC DRUG RESISTANCE 2); ATPase, coupled to transmembrane movement of substances""	At.33200	ref|NM_117611|ta|TA51404_3702|tc|NP2701991|tc|TC377105	chr4:8681324-8681383	Arabidopsis thaliana ABC transporter G family member 30 (PDR2) mRNA, complete cds [NM_117611]	GO:0006810(transport)|GO:0006855(drug transmembrane transport)|GO:0016020(membrane)|GO:0042626(ATPase activity, coupled to transmembrane movement of substances)	GGAGAAGTATGTTACAATGGTTGCTCACTCTCAGAGTTTATTCCGGAGAAAACGTCGAGT	NM_117611	827187	ABC transporter G family member 30	PDR2		GO:0006855(multidrug transport)|GO:0016020(membrane)|GO:0042626(ATPase activity, coupled to transmembrane movement of substances)	chr4:8681324-8681383		NP2701991		GO:0006810(transport);GO:0006824(cobalt ion transport);GO:0015846(polyamine transport);GO:0017004(cytochrome biogenesis);GO:0006118(electron transport);GO:0006461(protein complex assembly);GO:0015031(protein transport);GO:0015833(peptide transport);GO:0006865(amino acid transport);GO:0009877(nodulation);GO:0015706(nitrate transport)	GO:0004009(ATP-binding cassette (ABC) transporter activity)	GO:0016020(membrane);GO:0030288(periplasmic space (sensu Gram-negative Bacteria));GO:0019866(inner membrane);GO:0016021(integral to membrane)	ATPDR2/PDR2 (PLEIOTROPIC DRUG RESISTANCE 2); ATPase, coupled to transmembrane movement of substances [Arabidopsis thaliana]	4	ATPDR2; DL3660W; FCAALL.241; PDR2; PLEIOTROPIC DRUG RESISTANCE 2	AT4G15230		NM_117611	0005577 // fibrinogen complex // inferred from electronic annotation /// 0016020 // membrane // inferred from electronic annotation /// 0016021 // integral to membrane // inferred from electronic annotation;0005783 // endoplasmic reticulum // inferred from direct assay /// 0005886 // plasma membrane // inferred from direct assay /// 0016020 // membrane // inferred from electronic annotation /// 0…	AT4G15230;AT5G23630;AT4G15230	At.33200	0006810 // transport // inferred from mutant phenotype /// 0006810 // transport // inferred from electronic annotation /// 0006855 // drug transmembrane transport // inferred from sequence or structural similarity /// 0007165 // signal transduction // inferred from electronic annotation /// 0030168 // platelet activation // inferred from electronic annotation /// 0051258 // protein polymerization…	0000166 // nucleotide binding // inferred from electronic annotation /// 0005102 // receptor binding // inferred from electronic annotation /// 0005524 // ATP binding // inferred from electronic annotation /// 0016887 // ATPase activity // inferred from electronic annotation /// 0017111 // nucleoside-triphosphatase activity // inferred from electronic annotation /// 0030674 // protein binding, br…	NM_117611	NM_117611
A_84_P845413	1	10.5787	10.5787	2.12187	19.2625	9.07808			NM_119946		829941	AT4G37850	basic helix-loop-helix (bHLH) family protein	At.31223	ref|NM_119946|ta|TA45915_3702|ta|DR361083|ta|AV544045	chr4:17796645-17796586	Arabidopsis thaliana transcription factor bHLH25 (AT4G37850) mRNA, complete cds [NM_119946]	GO:0003677(DNA binding)|GO:0003700(sequence-specific DNA binding transcription factor activity)|GO:0005634(nucleus)|GO:0006355(regulation of transcription, DNA-dependent)	CGAGAAGCAAAAGGGTCATCTTGCCAAGATTATGGCCGAGATTGAGAAACTTCATATCTT	NM_119946	829941	transcription factor bHLH25	AT4G37850		GO:0003677(DNA binding)|GO:0003700(transcription factor activity)|GO:0005634(nucleus)|GO:0045449(regulation of transcription)	chr4:17796651-17796592		TC375645		GO:45449(regulation of transcription)	GO:3677(DNA binding); GO:3700(transcription factor activity)	GO:5634(nucleus)	basic helix-loop-helix (bHLH) family protein [Arabidopsis thaliana]	4	T28I19.130; T28I19_130	AT4G37850		NM_119946	0005634 // nucleus // inferred from electronic annotation	AT4G37850	At.31223	0006350 // transcription // inferred from electronic annotation /// 0045449 // regulation of transcription // traceable author statement /// 0045449 // regulation of transcription // inferred from electronic annotation	0003677 // DNA binding // inferred from sequence or structural similarity /// 0003677 // DNA binding // inferred from electronic annotation /// 0003700 // sequence-specific DNA binding transcription factor activity // inferred from sequence or structural similarity /// 0030528 // transcription regulator activity // inferred from electronic annotation	NM_119946
A_84_P845345	1	4.65158	4.65158	19.0058	75.8663	3.99174									tc|TC374694	unmapped	Unknown		TGGTGACTATGAGTCACAAGATGAGCAAGAGGATTCTGATGAGCATGAGGACATTGAGTA							chr4:2041765-2041706		TC374694										TC374694
A_84_P845289	1	5.46384	5.46384	7.30786	34.2649	4.68878									tc|TC371216	chr3:003212913-003212972	Rep: APUM4 (ARABIDOPSIS PUMILIO 4); RNA binding - Arabidopsis thaliana, complete [TC371216]	GO:0005524(ATP binding)|GO:0005739(mitochondrion)|GO:0006820(anion transport)|GO:0016020(membrane)	TCACATGACCAACTATTTCTGAAAGCTCCAAAGACCTTGTCTTGTTGTTCTTAAACCCCT							chr3:3212908-3212967		TC371216										TC371216
A_84_P845241	1	37.2545	37.2545	2.65413	84.8521	31.9698										chr3:004449603-004449544	Unknown		AGTCGTTCTTCAAGTGGCTGAATGTATTGTTCTGGAAGAGCTTTGATTCCTGTTTCTGAT							chr3:004449596-004449537
A_84_P845152	1	5.87149	5.87149	6.41871	32.3413	5.0386									tc|TC372099	unmapped	Rep: F5K24.12 protein - Arabidopsis thaliana (Mouse-ear cress), complete [TC372099]		ACAGCCTTAAACGATATTCGTTCCAAAGGACACATAGAAGCAGAGGATATAGTGCGTTGG							chr4:4594141-4594200		TC372099										TC372099
A_84_P845117	1	5.10006	5.10006	12.5701	55.0144	4.3766									tc|TC370895	chr2:010767397-010767338	Unknown	GO:0003674(molecular_function)|GO:0005509(calcium ion binding)|GO:0005575(cellular_component)|GO:0005739(mitochondrion)|GO:0008150(biological_process)|GO:0016020(membrane)	CTTCAATTACTTGAGGGTTGTTGAAACCTGCAGGTCCTAATAATGGTGCCTCTGCTACTA							chr2:10760318-10760259		TC370895										TC370895
A_84_P844702	1	5.97348	5.97348	121.499	622.819	5.12612									tc|TC366468	unmapped	Unknown		TGTCAACAAGTCGAATTGGAGCAACATAGCGAACAACCGGAGCAAGAGACCAAAGAATTC							chr4:1829043-1828646		TC366468										TC366468
A_84_P844663	1	12.0233	12.0233	2.9036	29.9586	10.3178									tc|TC366755	chr4:9869689-9869748	Rep: D1-processing protease precursor - Arabidopsis thaliana (Mouse-ear cress), complete [TC366755]	GO:0000325(plant-type vacuole)|GO:0000903(regulation of cell shape during vegetative growth phase)|GO:0005484(SNAP receptor activity)|GO:0005739(mitochondrion)|GO:0005770(late endosome)|GO:0006623(protein targeting to vacuole)|GO:0006886(intracellular protein transport)|GO:0006896(Golgi to vacuole transport)|GO:0006944(cellular membrane fusion)|GO:0007033(vacuole organization)|GO:0009536(plastid)…	GTAAAAGAAATTGGGGATAATGAAGAGCTCGCAAGGACCTCCATTGAAAAGAGCTTCCCC							chr4:9869676-9869735		TC366755										TC366755
A_84_P844657	1	9.7803	9.7803	0.380058	3.1898	8.39293									tc|TC367377	chr5:000232876-000232817	Rep: Breast cancer susceptibility protein 2a - Arabidopsis thaliana (Mouse-ear cress), complete [TC367377]	GO:0003674(molecular_function)|GO:0005739(mitochondrion)	CGGAGACTTTCTTTTTAGAGAAAATGTCACCACCACAGTAAGAGGAAGACCTCGTCTCTT							chr5:232879-232820		TC367377										TC367377
A_84_P844583	1	18.3919	18.3919	2.59416	40.9435	15.783			NM_101007		837676	AT1G11340	S-locus lectin protein kinase family protein	At.51566	ref|NM_101007|tc|NP2710648|tc|NP039456|tc|TC364369	chr1:3815497-3815438	Arabidopsis thaliana putative S-locus lectin protein kinase (AT1G11340) mRNA, complete cds [NM_101007]	GO:0004672(protein kinase activity)|GO:0004674(protein serine/threonine kinase activity)|GO:0005524(ATP binding)|GO:0005529(sugar binding)|GO:0006468(protein phosphorylation)|GO:0016301(kinase activity)|GO:0030246(carbohydrate binding)|GO:0048544(recognition of pollen)	GCGAGAAACCGGGAGTTACCTTTATTTGATCTTAACACGATCGTTGCAGCAACAAATAAC	NM_101007	837676	putative S-locus lectin protein kinase	AT1G11340		GO:0004672(protein kinase activity)|GO:0004674(protein serine/threonine kinase activity)|GO:0004713(protein tyrosine kinase activity)|GO:0005524(ATP binding)|GO:0005529(sugar binding)|GO:0006468(protein amino acid phosphorylation)|GO:0012505(endomembrane system)|GO:0016301(kinase activity)|GO:0030246(carbohydrate binding)|GO:0048544(recognition of pollen)	chr1:3815497-3815438		NP2710648										NM_101007	0012505 // endomembrane system // inferred from electronic annotation	AT1G11340	At.51566	0006468 // protein phosphorylation // inferred from electronic annotation /// 0048544 // recognition of pollen // inferred from electronic annotation	0004672 // protein kinase activity // inferred from electronic annotation /// 0004674 // protein serine/threonine kinase activity // inferred from electronic annotation /// 0004713 // protein tyrosine kinase activity // inferred from electronic annotation /// 0005524 // ATP binding // inferred from electronic annotation /// 0005529 // sugar binding // inferred from electronic annotation /// 00163…	NM_101007
A_84_P844398	1	5.62589	5.62589	2.16785	10.466	4.82784			NM_118466		828436	AT4G23370	hypothetical protein	At.54492	ref|NM_118466|tc|NP1661538|tc|TC361506	chr4:12206493-12206434	Arabidopsis thaliana uncharacterized protein (AT4G23370) mRNA, complete cds [NM_118466]	GO:0003674(molecular_function)|GO:0008150(biological_process)	CGGGTACAGTGAAGTTACATGAGACCATGCGAAGCTGTTACAAAGCCAGATTTGTTCATG	NM_118466	828436	hypothetical protein	AT4G23370		GO:0003674(molecular_function)|GO:0008150(biological_process)|GO:0012505(endomembrane system)	chr4:12206483-12206424		NP1661538										NM_118466		AT4G23370	At.54492			NM_118466
A_84_P844131	1	41.2182	41.2182	0.284444	10.0611	35.3713								At.8705	ta|AF127107	chr5:25537754-25537813	Unknown		GGTTGATGGTAGTTAGTACTTGGAATCAGTGTTGTTTTTCATAGCCTGTGAGGTGCTCGT							chr5:016406466-016406406												AF127107	0012505 // endomembrane system // inferred from electronic annotation	AT5G63770	At.8705	0007205 // activation of protein kinase C activity by G-protein coupled receptor protein signaling pathway // inferred from sequence or structural similarity /// 0007205 // activation of protein kinase C activity by G-protein coupled receptor protein signaling pathway // inferred from electronic annotation /// 0009409 // response to cold // traceable author statement /// 0009611 // response to wo…	0004143 // diacylglycerol kinase activity // inferred from direct assay /// 0004143 // diacylglycerol kinase activity // inferred from sequence or structural similarity /// 0004143 // diacylglycerol kinase activity // inferred from electronic annotation /// 0005515 // protein binding // inferred from physical interaction /// 0016301 // kinase activity // inferred from electronic annotation /// 00…
A_84_P844083	1	69.243	69.243	3.1413	186.658	59.4206			NM_126758		815394	AT2G07721	hypothetical protein	At.48454	ref|NM_126758|ta|AY461601|tc|TC393210	chr2:3434602-3434543	Arabidopsis thaliana uncharacterized protein (AT2G07721) mRNA, complete cds [NM_126758]	GO:0003674(molecular_function)|GO:0005575(cellular_component)|GO:0008150(biological_process)	GTTATGTCGCAGAGCTGCAGTTTTCCTTTTTCTTGTTTTTCGCATAAAAGCTGTTGCTGT	NM_126758	815394	hypothetical protein	AT2G07721		GO:0003674(molecular_function)|GO:0005575(cellular_component)|GO:0008150(biological_process)	chr2:3434605-3434546		TC393210										NM_126758	---	AT2G07721	At.48454	---	---	NM_126758
A_84_P844053	1	7.80774	7.80774	51.4238	344.549	6.70019								At.41195	ta|AY461645|tc|TC389729	chr2:1953309-1953368	Unknown		TTCCCATAATGGCCCCTTATATATAAATGATGAGGAGGGAGCGAATGAAACGGTTTGTCA							chr2:1953312-1953371		TC389729										AY461645	---	AT2G05350	At.41195	---	---
A_84_P844039	1	33.2578	33.2578	4.19973	119.861	28.5401			NM_127782		816748	ATEME1B	ATEME1B (ARABIDOPSIS ESSENTIAL MEIOTIC ENDONUCLEASE 1B); endonuclease	At.49350	ref|NM_127782|gb|FJ161970|ta|TA51072_3702|ta|AY464587	chr2:9425192-9425133	Arabidopsis thaliana essential meiotic endonuclease 1B (EME1B) mRNA, complete cds [NM_127782]	GO:0004519(endonuclease activity)|GO:0005575(cellular_component)|GO:0006281(DNA repair)|GO:0006310(DNA recombination)	TGAAGATAGTCCTCGACCTGAAACTTCGAAGAAGAATGAATCCGTGCTTGCTGGTTTAAG	NM_127782	816748	essential meiotic endonuclease 1B	EME1B		GO:0004519(endonuclease activity)|GO:0005575(cellular_component)|GO:0006281(DNA repair)|GO:0006310(DNA recombination)	chr2:9418112-9418053		TC395602		GO:8150(biological_process)	GO:3674(molecular_function)	GO:5575(cellular_component)	unknown protein [Arabidopsis thaliana]	2	T26C19.20; T26C19_20	AT2G22140		NM_127782			At.49350			NM_127782
A_84_P844000	1	32.7101	32.7101	6.51708	182.935	28.0701								At.40414	ta|AY500322|tc|TC380934	chr2:6731485-6731426	Unknown		GTATGTTTGGCCCGTCGTTGGGTTTTTGCTTTGTTATGGATATTCTTGCGGTTTTATGTT							chr2:6724403-6724344		TC380934										AY500322	---	AT2G15420	At.40414	---	---
A_84_P843995	1	5.88094	5.88094	11.6622	58.8559	5.04671			NM_129292		818313	AT2G37370	hypothetical protein	At.49271	ref|NM_129292|ta|AY500347|tc|TC382436	chr2:15689016-15689156	Arabidopsis thaliana uncharacterized protein (AT2G37370) mRNA, complete cds [NM_129292]	GO:0003674(molecular_function)|GO:0005575(cellular_component)|GO:0008150(biological_process)	CTACAAGGAACAATTGGATCCATATATACCGAAAATCCGAGGAGTCGTGGCAAGTTTGGA	NM_129292	818313	hypothetical protein	AT2G37370		GO:0003674(molecular_function)|GO:0005575(cellular_component)|GO:0008150(biological_process)	chr2:15681937-15682077		TC382436		GO:8150(biological_process)	GO:0005198(structural molecule activity);GO:0003774(motor activity)	GO:0016459(myosin)	unknown protein [Arabidopsis thaliana]	2	F3G5.16; F3G5_16	AT2G37370		NM_129292		AT2G37370	At.49271			NM_129292
A_84_P843965	1	16.805	16.805	2.55481	36.8433	14.4212			NM_001161236		831007	AT5G11360	hypothetical protein	At.50450	ref|NM_001161236|ref|NM_121174|ref|NM_001085100|tc|NP223935	chr5:3626069-3626010	Arabidopsis thaliana Interleukin-1 receptor-associated kinase 4 protein (AT5G11360) mRNA, complete cds [NM_001161236]	GO:0005575(cellular_component)	ATAGATCAACAGCTTTGAAGAATCAAAGCTCAGATTGGACTGGGTCTTTCTTGCCCGATA	NM_001161236	831007	Interleukin-1 receptor-associated kinase 4 protein	AT5G11360		GO:0005575(cellular_component)	chr5:3626068-3626009		NP223935										NM_001161236	---	AT5G11360	At.50450	---	---	NM_001161236
A_84_P843906	1	1459.95	1459.95	0.427465	535.552	1252.86			NM_105864		843537	AT1G72060	serine-type endopeptidase inhibitor	At.35142	ref|NM_105864|ta|TA47034_3702|tc|NP858951|ta|AK175445	chr1:27122420-27122479	Arabidopsis thaliana serine-type endopeptidase inhibitor (AT1G72060) mRNA, complete cds [NM_105864]	GO:0004867(serine-type endopeptidase inhibitor activity)|GO:0006979(response to oxidative stress)	TTCCTCCAAGATGCAACTGTTGTCTTGCTCCCAAAAATTGTACTCTCCATCTCTCTGATT	NM_105864	843537	serine-type endopeptidase inhibitor	AT1G72060		GO:0004867(serine-type endopeptidase inhibitor activity)|GO:0006979(response to oxidative stress)|GO:0012505(endomembrane system)	chr1:27118758-27118817		NP858951		GO:8150(biological_process)	GO:4867(serine-type endopeptidase inhibitor activity)	GO:12505(endomembrane system)	serine-type endopeptidase inhibitor [Arabidopsis thaliana]	1	F28P5.12; F28P5_12	AT1G72060		NM_105864	0012505 // endomembrane system // inferred from electronic annotation	AT1G72060	At.35142	0006979 // response to oxidative stress // inferred from mutant phenotype	0004867 // serine-type endopeptidase inhibitor activity // inferred from electronic annotation	NM_105864
A_84_P843820	1	4.13611	4.13611	8.2069	29.1295	3.54939			NM_111605		819913	AT3G07250	nuclear transport factor 2 (NTF2) family protein / RNA recognition motif (RRM)-containing protein	At.53212	ref|NM_111605|tc|NP502599|tc|NP2703814	chr3:2303348-2303289	Arabidopsis thaliana nuclear transport factor 2 and RNA recognition motif domain-containing protein (AT3G07250) mRNA, complete cds [NM_111605]	GO:0000166(nucleotide binding)|GO:0003676(nucleic acid binding)|GO:0003723(RNA binding)|GO:0006810(transport)|GO:0006913(nucleocytoplasmic transport)|GO:0009506(plasmodesma)	TTCTGGAGGAAGAGAGTAAGCTTCAGGAGGAAGCGGTAGAAACACAAGTTGATCATTCTT	NM_111605	819913	nuclear transport factor 2 and RNA recognition motif domain-containing protein	AT3G07250		GO:0000166(nucleotide binding)|GO:0003676(nucleic acid binding)|GO:0003723(RNA binding)|GO:0005622(intracellular)|GO:0006810(transport)|GO:0006913(nucleocytoplasmic transport)	chr3:2303342-2303283		NP502599										NM_111605	0005622 // intracellular // inferred from electronic annotation	AT3G07250	At.53212	0006810 // transport // inferred from electronic annotation /// 0006913 // nucleocytoplasmic transport // inferred from sequence or structural similarity	0000166 // nucleotide binding // inferred from electronic annotation /// 0003676 // nucleic acid binding // inferred from electronic annotation /// 0003723 // RNA binding // inferred from sequence or structural similarity	NM_111605
A_84_P843745	1	210.863	210.863	2.52029	456.048	180.951									tc|NP457133	chr2:18027732-18027002	GB		GCCGAACGATGGGTTTCGGAAGTGCGTCAAGGTGAGAATCTAAATTCGATAGATAACTAT							chr2:18020655-18019925		NP457133										NP457133
A_84_P843641	1	13.3185	13.3185	0.356098	4.06991	11.4292			NM_128972		817982	AT2G34210	structural constituent of ribosome / transcription elongation regulator/ transcription initiation factor	At.49368	ref|NM_128972|tc|NP456177|tc|NP13348764|ta|CD530847	chr2:14456384-14456443	Arabidopsis thaliana Transcription elongation factor Spt5 (AT2G34210) mRNA, complete cds [NM_128972]	GO:0003735(structural constituent of ribosome)|GO:0005622(intracellular)|GO:0005840(ribosome)|GO:0006352(transcription initiation, DNA-dependent)|GO:0006357(regulation of transcription from RNA polymerase II promoter)|GO:0006412(translation)|GO:0032968(positive regulation of transcription elongation from RNA polymerase II promoter)	ATATGACTGATAATGTAGTCGCAACCCCGCAGTATAATATGGGAAGCCAAACTCCTATGC	NM_128972	817982	Transcription elongation factor Spt5	AT2G34210		GO:0003711(transcription elongation regulator activity)|GO:0003735(structural constituent of ribosome)|GO:0005622(intracellular)|GO:0005840(ribosome)|GO:0006357(regulation of transcription from RNA polymerase II promoter)|GO:0006412(translation)|GO:0016986(transcription initiation factor activity)|GO:0032968(positive regulation of RNA elongation from RNA polymerase II promoter)	chr2:14449305-14449364		NP456177		GO:6355(regulation of transcription, DNA-dependent); GO:6412(translation)	GO:16986(transcription initiation factor activity)	GO:5622(intracellular); GO:5840(ribosome)	KOW domain-containing transcription factor family protein [Arabidopsis thaliana]	2	F13P17.5; F13P17_5	AT2G34210		NM_128972	0005622 // intracellular // inferred from electronic annotation /// 0005634 // nucleus // inferred from electronic annotation /// 0005840 // ribosome // inferred from electronic annotation	AT2G34210	At.49368	0006350 // transcription // inferred from electronic annotation /// 0006357 // regulation of transcription from RNA polymerase II promoter // inferred from electronic annotation /// 0006412 // translation // inferred from electronic annotation /// 0032968 // positive regulation of RNA elongation from RNA polymerase II promoter // inferred from electronic annotation /// 0045449 // regulation of tr…	0003711 // transcription elongation regulator activity // inferred from electronic annotation /// 0003735 // structural constituent of ribosome // inferred from electronic annotation /// 0016986 // transcription initiation factor activity // inferred from sequence or structural similarity	NM_128972
A_84_P843563	1	86.9664	86.9664	0.339592	25.3438	74.63									tc|NP455254	chr2:013741284-013741343	GB		TTGTCACCATCACTGTGCTAATGGTATTGCAGATAAAGGAACTGATGGAGTTACCGACAA							chr2:13734207-13734266		NP455254										NP455254
A_84_P843546	1	6.27219	6.27219	27.2178	146.499	5.38246									tc|NP454744	unmapped	GB		CAGCTGTCTAGACCGGTTCAGCTTACACACCGCCTTGGAGGGCGTGGAGGAAGCAATCCT							chr2:4466064-4466123		NP454744										NP454744
A_84_P843508	1	3.98624	3.98624	48.9708	167.518	3.42078									tc|NP454419	unmapped	GB		AAGCGGCTCCAACCAGATCCATTTACGCACCGCCTTGGAAGGCTAGGAGGCAGCATCAAT							chr2:4170696-4170637		NP454419										NP454419
A_84_P843500	1	81.6881	81.6881	0.392212	27.4942	70.1004			NM_127151		816087	AT2G15910	CSL zinc finger domain-containing protein	At.48479	ref|NM_127151|tc|TC373217	chr2:6940179-6940120	Arabidopsis thaliana CSL zinc finger domain-containing protein (AT2G15910) mRNA, complete cds [NM_127151]	GO:0003674(molecular_function)|GO:0005575(cellular_component)|GO:0008150(biological_process)	AAAGTGTAAGGCTAATGGAGGTCAAGCTAACTGCAACATTGGAATTCAGGTCGCGTTTTC	NM_127151	816087	CSL zinc finger domain-containing protein	AT2G15910		GO:0003674(molecular_function)|GO:0005575(cellular_component)|GO:0008150(biological_process)	chr2:6933097-6933038		TC373217		GO:8150(biological_process)	GO:3674(molecular_function)	GO:5575(cellular_component)	CSL zinc finger domain-containing protein [Arabidopsis thaliana]	2	F19G14.9; F19G14_9	AT2G15910		NM_127151	---	AT2G15900;AT2G15910	At.48479	0007154 // cell communication // inferred from electronic annotation /// 0007165 // signal transduction // inferred from sequence or structural similarity /// 0023034 // intracellular signaling pathway // inferred from sequence or structural similarity	0005515 // protein binding // inferred from electronic annotation /// 0035091 // phosphoinositide binding // inferred from sequence or structural similarity /// 0035091 // phosphoinositide binding // inferred from electronic annotation	NM_127151
A_84_P843355	1	53.5808	53.5808	4.6832	215.334	45.9802			NM_120838		830649	GRP20	GRP20 (GLYCINE-RICH PROTEIN 20); lipid binding / nutrient reservoir	At.5236	ref|NM_120838|ta|TA29941_3702|ta|TA29939_3702|ta|TA29940_3702	chr5:2390766-2390592	Arabidopsis thaliana glycine-rich protein 20 (GRP20) mRNA, complete cds [NM_120838]	GO:0008289(lipid binding)|GO:0012511(monolayer-surrounded lipid storage body)|GO:0016020(membrane)|GO:0016021(integral to membrane)|GO:0019915(lipid storage)|GO:0019953(sexual reproduction)|GO:0045735(nutrient reservoir activity)	GGTGTGTCGGGTCTCACCATCTTAATGTGGCTTTACAAGAAATATACGGGTAGAGACTTT	NM_120838	830649	glycine-rich protein 20	GRP20		GO:0008289(lipid binding)|GO:0012511(monolayer-surrounded lipid storage body)|GO:0016020(membrane)|GO:0016021(integral to membrane)|GO:0019915(lipid storage)|GO:0019953(sexual reproduction)|GO:0045735(nutrient reservoir activity)	chr5:2390765-2390591		NP383215										NM_120838	0012511 // monolayer-surrounded lipid storage body // inferred from electronic annotation /// 0016020 // membrane // inferred from sequence or structural similarity /// 0016021 // integral to membrane // inferred from electronic annotation	AT5G07560	At.5236	0019915 // lipid storage // inferred from sequence or structural similarity /// 0019953 // sexual reproduction // inferred from sequence or structural similarity	0008289 // lipid binding // inferred from sequence or structural similarity /// 0045735 // nutrient reservoir activity // inferred from sequence or structural similarity	NM_120838	NM_120838
A_84_P843324	1	563.071	563.071	0.349924	169.083	483.198			NM_001085080		5008204	AT5G08760	hypothetical protein	At.48012	ref|NM_001085080|gb|AK175403|ta|TA47893_3702|tc|NP335311	chr5:2854985-2855044	Arabidopsis thaliana uncharacterized protein (AT5G08760) mRNA, complete cds [NM_001085080]	GO:0003674(molecular_function)|GO:0008150(biological_process)	TATCTTTGCTTCTCTGTCTTTCTTTTCAAGTTGGTGTCTCTGAGGCCAACTACAACGCAG	NM_001085080	5008204	hypothetical protein	AT5G08760		GO:0003674(molecular_function)|GO:0008150(biological_process)|GO:0012505(endomembrane system)	chr5:2854984-2855043		NP335311										NM_001085080		AT5G08760	At.48012			NM_001085080
A_84_P843260	1	282.93	282.93	0.425878	103.401	242.796			NM_001123924		840044	AT1G31540	disease resistance protein (TIR-NBS-LRR class), putative""	At.42945	ref|NM_001123924|ref|NM_123995|ref|NM_124020|tc|NP313521	chr1:11289633-11289574	Arabidopsis thaliana TIR-NBS-LRR class disease resistance protein (AT1G31540) mRNA, complete cds [NM_001123924]	GO:0000166(nucleotide binding)|GO:0004888(transmembrane signaling receptor activity)|GO:0005524(ATP binding)|GO:0006952(defense response)|GO:0007165(signal transduction)|GO:0009506(plasmodesma)|GO:0017111(nucleoside-triphosphatase activity)|GO:0045087(innate immune response)	CCCTCTAAACGAAGATAATGCTGCTCTAGCTCAACGGAACTACTACGATCATGTGGATAT	NM_001123924	840044	TIR-NBS-LRR class disease resistance protein	AT1G31540		GO:0000166(nucleotide binding)|GO:0004888(transmembrane receptor activity)|GO:0005524(ATP binding)|GO:0006915(apoptosis)|GO:0006952(defense response)|GO:0007165(signal transduction)|GO:0017111(nucleoside-triphosphatase activity)|GO:0031224(intrinsic to membrane)|GO:0045087(innate immune response)	chr1:11289652-11289593		NP313521										NM_001123924	0031224 // intrinsic to membrane // inferred from electronic annotation	AT1G31540	At.42945	0006915 // apoptosis // inferred from electronic annotation /// 0006952 // defense response // inferred from sequence or structural similarity /// 0006952 // defense response // inferred from electronic annotation /// 0007165 // signal transduction // inferred from electronic annotation /// 0045087 // innate immune response // inferred from electronic annotation	0000166 // nucleotide binding // inferred from electronic annotation /// 0004888 // transmembrane receptor activity // inferred from electronic annotation /// 0005524 // ATP binding // inferred from electronic annotation /// 0017111 // nucleoside-triphosphatase activity // inferred from electronic annotation	NM_001123924
A_84_P843221	1	182.452	182.452	0.43024	67.3627	156.57									tc|TC406498	chr1:27123103-27122904	Rep: DNAJ heat shock N-terminal domain-containing protein - Arabidopsis thaliana, partial (65%) [TC406498]		ACGTGCCTTTAAACGTCTCGCTCTAAAGGTTGTTAATTCTTATGTTCACAAGGGTCAGGA							chr1:27119441-27119242		TC406498										TC406498
A_84_P843174	1	4.46708	4.46708	84.675	324.594	3.83341									tc|NP306413	unmapped	GB		ACTCATCGTGACCTCAACATTGATGATAAAAATGAGATCTTTCTCCAGTCTGCCTCCTGA							chr1:13974773-13974593		NP306413										NP306413
A_84_P843162	1	43.1262	43.1262	2.19323	81.1684	37.0087									tc|NP306398	chr1:21000460-21000401	GB		GCTTATGGACCATTAATATCAGCAGTCAGTGCAACACCAGGTAACACAAATGGCGAATTC							chr1:20996795-20996736		NP306398										NP306398
A_84_P843096	1	15.9864	15.9864	3.73168	51.1938	13.7187			NM_102689		839826	AT1G29490	auxin-responsive family protein	At.40732	ref|NM_102689|ta|TA45401_3702|tc|NP305649|tc|TC382599	chr1:10319898-10319957	Arabidopsis thaliana SAUR-like auxin-responsive protein (AT1G29490) mRNA, complete cds [NM_102689]	GO:0003674(molecular_function)|GO:0009733(response to auxin stimulus)	ATTCCAGAGATCAAATTCTACTACTAGTAGCTCATCCGCGGTAGAGAAGGGCTGTTTTGT	NM_102689	839826	SAUR-like auxin-responsive protein	AT1G29490		GO:0003674(molecular_function)|GO:0009733(response to auxin stimulus)	chr1:10319912-10319971		NP305649		GO:9733(response to auxin stimulus)	GO:3674(molecular_function)	GO:5739(mitochondrion)	auxin-responsive family protein [Arabidopsis thaliana]	1	F15D2.7; F15D2_7	AT1G29490		NM_102689	---	AT1G29490	At.40732	0009733 // response to auxin stimulus // inferred from sequence or structural similarity	---	NM_102689
A_84_P843083	1	454.024	454.024	0.169056	65.8676	389.619			NM_106303		843986	AT1G76530	auxin efflux carrier family protein	At.52532	ref|NM_106303	chr1:28724794-28724853	Arabidopsis thaliana auxin efflux carrier-like protein (AT1G76530) mRNA, complete cds [NM_106303]	GO:0009672(auxin:hydrogen symporter activity)|GO:0009926(auxin polar transport)|GO:0016021(integral to membrane)|GO:0055085(transmembrane transport)	ATGAAAAACTCCTGCATTATCGGCGTCTTGGTAGCTCGTTACATTTTGCTACCTGTAAGC	NM_106303	843986	auxin efflux carrier-like protein	AT1G76530		GO:0009672(auxin:hydrogen symporter activity)|GO:0009926(auxin polar transport)|GO:0012505(endomembrane system)|GO:0016021(integral to membrane)	chr1:28719900-28719959												NM_106303	0012505 // endomembrane system // inferred from electronic annotation /// 0016021 // integral to membrane // inferred from electronic annotation	AT1G76530	At.52532	0009926 // auxin polar transport // inferred from sequence or structural similarity /// 0055085 // transmembrane transport // inferred from electronic annotation	0009672 // auxin:hydrogen symporter activity // inferred from sequence or structural similarity	NM_106303
A_84_P843050	1	11.065	11.065	5.5294	52.5041	9.49544			NM_104177		841732	AT1G52990	thioredoxin family protein	At.52169	ref|NM_104177|tc|TC396206	chr1:19745134-19745075	Arabidopsis thaliana thioesterase-like protein (AT1G52990) mRNA, complete cds [NM_104177]	GO:0003676(nucleic acid binding)|GO:0045454(cell redox homeostasis)	TCACACACCGAGAACAAAACCAATGTGCTGATACGCTAGTTAAGAAGGCTATCAAGTCTT	NM_104177	841732	thioesterase-like protein	AT1G52990		GO:0003676(nucleic acid binding)|GO:0012505(endomembrane system)|GO:0045454(cell redox homeostasis)	chr1:19742745-19742686		TC396206										NM_104177	0012505 // endomembrane system // inferred from electronic annotation	AT1G52990	At.52169	0045454 // cell redox homeostasis // inferred from electronic annotation	0003676 // nucleic acid binding // inferred from electronic annotation	NM_104177
A_84_P842930	1	25.9542	25.9542	0.284989	6.34743	22.2725									tc|NP301792	chr3:4645337-4645396	GB		ACAATGGAGAATGCAGTAGAAGTATTGACTTTGCAGCAGGATTCTCGAAGAAACTGGACT							chr3:4645330-4645389		NP301792										NP301792
A_84_P842836	1	5.32385	5.32385	4.82274	22.0334	4.56864									tc|NP301527	chr3:12371914-12371855	tc		GATACCCAAATCGCCTCTCTTAGTGAATCAGGTGAAGAAAACTCCAAAGATGGGGATGTT							chr3:12369435-12369376		NP301527										NP301527
A_84_P842786	1	33.5514	33.5514	4.36893	125.79	28.792									tc|NP301355	unmapped	GB		ATCGGAATATTCGAGCGAAAGAGAAGAGAGAAGCTTTTCATGGTTTGTGAGAAGACGACG							chr3:11459065-11459006		NP301355										NP301355
A_84_P842783	1	4.10847	4.10847	15.9666	56.2929	3.52567									tc|NP301354	unmapped	GB		TGAGCCTTATGTGTTGGCATCTCAAGAAAGATTGGTGTACTATGTGGAAGATGCACAAGA							chr3:11457074-11457015		NP301354										NP301354
A_84_P842764	1	4.27106	4.27106	6523.48	23909.8	3.66519									tc|NP301347	unmapped	GB		TTGATGAGATCCAAAAAAAGATGGGGACTTTGTGGAGAGTGAGGAATTATTGGGTTTGTT							chr3:11410002-11410123		NP301347										NP301347
A_84_P842758	1	27.7574	27.7574	0.162074	3.86058	23.8199									tc|NP301337	chr3:8000505-8000446	GB		AATCTGAGACATGGGAAGGAGATGGTAAACTAAATGTTTCGGGTTCAAACTCAAGAGCCA							chr3:8000498-8000439		NP301337										NP301337
A_84_P842702	1	4.53776	4.53776	264.313	1029.25	3.89407									tc|NP301155	chr3:12698752-12698811	tc		CTGTCGATCCAGCTTCCTGACGACTGGTTTCGGTTTTCCTTAACAAGACTGATTTTCTAT							chr3:12696480-12696539		NP301155										NP301155
A_84_P842699	1	3.96685	3.96685	9.26988	31.5559	3.40414									tc|NP301154	unmapped	GB		TTTGTAAGAAAATGTGTATAGCTTTATCTTCCGGCCCATTTGACTCTCCAATCCGGGCAG							chr3:12684620-12684389		NP301154										NP301154
A_84_P842669	1	247.648	247.648	0.322466	68.5298	212.518			NM_001160910		839850	AT1G29720	protein kinase family protein	At.28730	ref|NM_102712|ta|TA50292_3702|tc|TC402220|tc|TC404978	chr1:10394188-10394129	Arabidopsis thaliana Leucine-rich repeat transmembrane protein kinase (AT1G29720) mRNA, complete cds [NM_102712]	GO:0004672(protein kinase activity)|GO:0004674(protein serine/threonine kinase activity)|GO:0005524(ATP binding)|GO:0006468(protein phosphorylation)|GO:0016301(kinase activity)	ATCAAAGTTGCTCTCGTTTGCACAAACTCATCTCCTTCCTTAAGGCCAACAATGTCAGAG	NM_102712	839850	Leucine-rich repeat transmembrane protein kinase	AT1G29720		GO:0004672(protein kinase activity)|GO:0004674(protein serine/threonine kinase activity)|GO:0004713(protein tyrosine kinase activity)|GO:0005524(ATP binding)|GO:0005575(cellular_component)|GO:0006468(protein amino acid phosphorylation)|GO:0016301(kinase activity)	chr1:10394202-10394143		TC402220										NM_102712	---	AT1G29720	At.28730	0006468 // protein phosphorylation // inferred from electronic annotation	0000166 // nucleotide binding // inferred from electronic annotation /// 0004672 // protein kinase activity // inferred from electronic annotation /// 0004674 // protein serine/threonine kinase activity // inferred from electronic annotation /// 0004713 // protein tyrosine kinase activity // inferred from electronic annotation /// 0004872 // receptor activity // inferred from electronic annotatio…	NM_102712
A_84_P842660	1	31.4763	31.4763	0.231272	6.24695	27.0113			NM_122719		832921	ACS3	ACS3 (1-AMINOCYCLOPROPANE-1-CARBOXYLATE SYNTHASE LIKE PSEUDOGENE); 1-aminocyclopropane-1-carboxylate synthase/ catalytic/ pyridoxal phosphate binding / transferase, transferring nitrogenous groups""	At.55062	ref|NM_116016|gb|U26543|ta|TA51031_3702|tc|NP281541	chr5:10329387-10329328	Arabidopsis thaliana 1-aminocyclopropane-1-carboxylate synthase-like protein 1 (ACS1) mRNA, complete cds [NM_116016]	GO:0005575(cellular_component)|GO:0009693(ethylene biosynthetic process)|GO:0016847(1-aminocyclopropane-1-carboxylate synthase activity)	ATTTGTACGGCGGAGGGAATTGACTCTTTCTCCGACATTGCTGTTTTTCAAGATTATCAC	NM_116016	825324	1-aminocyclopropane-1-carboxylate synthase-like protein 1	ACS1		GO:0003824(catalytic activity)|GO:0009058(biosynthetic process)|GO:0016769(transferase activity, transferring nitrogenous groups)|GO:0016847(1-aminocyclopropane-1-carboxylate synthase activity)|GO:0030170(pyridoxal phosphate binding)	chr3:22765411-22765352		NP281541										NM_116016	---	AT3G61510 /// AT5G28360	At.945	0009058 // biosynthetic process // inferred from electronic annotation /// 0009058 // biosynthetic process // inferred from sequence or structural similarity /// 0009693 // ethylene biosynthetic process // inferred from direct assay /// 0009693 // ethylene biosynthetic process // inferred from sequence or structural similarity	0003824 // catalytic activity // inferred from electronic annotation /// 0005515 // protein binding // inferred from physical interaction /// 0016769 // transferase activity, transferring nitrogenous groups // inferred from electronic annotation /// 0016847 // 1-aminocyclopropane-1-carboxylate synthase activity // inferred from direct assay /// 0016847 // 1-aminocyclopropane-1-carboxylate synthas…	NM_116016	NM_116016 /// NM_122719
A_84_P842649	1	4.61345	4.61345	10.2824	40.7081	3.95902									tc|NP281525	chr1:7065448-7065212	GB		CCGTCCGTATAGTAGGGTTGTTTCCGATAAACTACACAGTTTCCATGTCGCATATGCATA							chr1:7065458-7065222		NP281525										NP281525
A_84_P842635	1	70.7639	70.7639	0.481357	29.2308	60.7258									tc|TC404116	chr1:6220358-6220417	Rep: T10O22.5 - Arabidopsis thaliana (Mouse-ear cress), complete [TC404116]		CAAGTTTTATCCTTCCATTGGTTCTTTCTGAGTCAAATTGTCTCCTGTTTCGAACCATAT							chr1:6220365-6220424		TC404116										TC404116
A_84_P842628	1	34.8231	34.8231	0.452156	13.512	29.8833									tc|NP281291	chr1:496954-496859	GB		TTCTCTAAACATTGAGCAAATACAAGGGAGTGTACCGGACAATGCGCCTGTTCTTGTATA							chr1:496954-496859		NP281291										NP281291
A_84_P842584	1	4.76094	4.76094	2.45594	10.034	4.08559			NM_103202		840388	AT1G35030	hypothetical protein	At.51943	ref|NM_103202|tc|NP281154|tc|TC382782	chr1:12809316-12809375	Arabidopsis thaliana uncharacterized protein (AT1G35030) mRNA, complete cds [NM_103202]	GO:0003674(molecular_function)|GO:0008150(biological_process)	GTTGAATCCGTTTTCTCACATACGTTTGATGAACCTTATCACCCTTCTCGTGTCGCATTT	NM_103202	840388	hypothetical protein	AT1G35030		GO:0003674(molecular_function)|GO:0008150(biological_process)|GO:0012505(endomembrane system)	chr1:12809338-12809397		NP281154										NM_103202	0012505 // endomembrane system // inferred from electronic annotation	AT1G35030	At.51943	---	---	NM_103202
A_84_P842565	1	5.94032	5.94032	2.55253	13.012	5.09767									tc|NP281091	chr1:17341792-17341733	GB		AAACGAAAGATCACAGCAACAGCAACAACAAACCATCACACTTGTTTCAGCAGAAGAAAG							chr1:17339352-17339293		NP281091										NP281091
A_84_P842536	1	127.989	127.989	0.468329	51.4381	109.833			BX815895					At.49832	gb|BX815895|tc|NP251564|ta|CNS0AAVE	chr1:10056850-10056791	Arabidopsis thaliana Full-length cDNA Complete sequence from clone GSLTPGH15ZD09 of Hormone Treated Callus of strain col-0 of Arabidopsis thaliana (thale cress) [BX815895]		GCCAGGAAAGTTTCCAACTGGATGTTCTGCTGCATATTTAACGAGATTTAGGACAACAGA							chr1:10056864-10056805		NP251564										BX815895			At.49832			BX815895
A_84_P842404	1	4.39708	4.39708	1796.61	6779.21	3.77334									tc|NP237075	chr5:14564078-14564019	tc		CAAGTACCACCAAGCTTCTTTGCTTTTGGCTCCAAGCTCTCAAGAAATCTTTGTCGATTA							chr5:14546848-14546789		NP237075										NP237075
A_84_P842395	1	16.3307	16.3307	2.6606	37.286	14.0141			NM_125601		836328	AT5G62080	protease inhibitor/seed storage/lipid transfer protein (LTP) family protein	At.9383	ref|NM_125601|ta|TA35243_3702|tc|NP237063|tc|TC386695	chr5:24951464-24951405	Arabidopsis thaliana protease inhibitor/seed storage/lipid transfer protein (LTP) family protein (AT5G62080) mRNA, complete cds [NM_125601]	GO:0006869(lipid transport)|GO:0008289(lipid binding)	AATTCAGAGTGTTGCGCCGCACTTCAATCTACTAATAGAGATTGTCTATGCAACGCTCTC	NM_125601	836328	protease inhibitor/seed storage/lipid transfer protein (LTP) family protein	AT5G62080		GO:0006869(lipid transport)|GO:0008289(lipid binding)|GO:0012505(endomembrane system)	chr5:24934238-24934179		NP237063		GO:6869(lipid transport)	GO:8289(lipid binding)	GO:12505(endomembrane system)	protease inhibitor/seed storage/lipid transfer protein (LTP) family protein [Arabidopsis thaliana]	5	MTG10.3; MTG10_3	AT5G62080		NM_125601	0012505 // endomembrane system // inferred from electronic annotation	AT5G62080	At.9383	0006869 // lipid transport // inferred from sequence or structural similarity	0008289 // lipid binding // inferred from sequence or structural similarity	NM_125601
A_84_P842362	1	33.9121	33.9121	0.401706	11.6903	29.1016									tc|NP236921	chr5:14657677-14657618	tc		TCAAGGCTGAGCACAAAGTGTGTAATTCCATTCTTAAGGTTGGGCACAAAAGTGTGTTAT							chr5:14640447-14640388		NP236921										NP236921
A_84_P842344	1	4.38915	4.38915	12.9035	48.6013	3.76654			NM_124851		835559	AT5G54700	ankyrin repeat family protein	At.55552	ref|NM_124851|tc|TC396816	chr5:22240400-22240341	Arabidopsis thaliana ankyrin repeat-containing protein (AT5G54700) mRNA, complete cds [NM_124851]	GO:0005575(cellular_component)|GO:0008150(biological_process)	AGGTCTCGAAAAAGTCCCCTTTCCCGAGACTTTCTATTCCTTATTTATACCCGTCCGTAT	NM_124851	835559	ankyrin repeat-containing protein	AT5G54700		GO:0005515(protein binding)|GO:0005575(cellular_component)|GO:0008150(biological_process)	chr5:22223174-22223115		TC396816										NM_124851	---	AT5G54700	At.55552	---	0005515 // protein binding // inferred from sequence or structural similarity	NM_124851
A_84_P842320	1	81.374	81.374	2.10872	147.254	69.8308									tc|NP236646	chr5:17642898-17642761	GB		AAGCCATGGTTTTGATTATGGTGATGAGCTTCACATAGCTTCAATGGAGCATCAAGGACA							chr5:17625671-17625534		NP236646										NP236646
A_84_P842240	1	5.55194	5.55194	69.7664	332.394	4.76438									tc|NP235617|tc|TC400619	unmapped	GB		TGGAGACTCTGAACAAAAGAAGAAGGACGGAGAGTTATGCGAGCTCTTCATCAACAGTTG							chr3:11692172-11692231		NP235617										NP235617
A_84_P842207	1	61.8571	61.8571	0.183727	9.75269	53.0825									tc|NP235465	chr3:11754611-11754552	GB		CTCTGAAAGAAATAGCTCAAACGTGGACTGATTGTGTGAGAGCGACAATGGTTGAGTACG							chr3:11752132-11752073		NP235465										NP235465
A_84_P842195	1	21.4902	21.4902	0.188638	3.47882	18.4418									tc|NP235458	chr3:11723819-11723878	GB		GCCCTCCAAAGCTTGGTGAGGACTTTGGAGATGACGAGTATCATATCAAATAAGATTGAT							chr3:11721340-11721399		NP235458										NP235458
A_84_P842166	1	5.28005	5.28005	16.9774	76.9254	4.53106			NM_114183		823381	AT3G43150	hypothetical protein	At.53684	ref|NM_114183|tc|TC384181|tc|TC383789	chr3:15154809-15154868	Arabidopsis thaliana uncharacterized protein (AT3G43150) mRNA, complete cds [NM_114183]	GO:0003674(molecular_function)|GO:0005575(cellular_component)|GO:0008150(biological_process)	CTCTTTCCAAACGCTTTTTTCCACTTCCCTTCGAAAGATAAAAAGGAGGCGTACGACTTT	NM_114183	823381	hypothetical protein	AT3G43150		GO:0003674(molecular_function)|GO:0005575(cellular_component)|GO:0008150(biological_process)	chr3:15143821-15143880		TC384181										NM_114183	---	AT3G43150	At.53684	---	---	NM_114183
A_84_P842164	1	8.80411	8.80411	2.15777	16.3024	7.55522									tc|NP233302	unmapped	GB		AAAGAATTGCATCAAGTATTCTTGGACATGGCTGTTTTGGTTGAAAGTCAAGGAGCTCAA									NP233302										NP233302
A_84_P842056	1	17.4077	17.4077	2.38859	35.6817	14.9384			NM_001036815		3770625	AT5G16486	hypothetical protein	At.31670	ref|NM_001036815|gb|EF183114|tc|NP231747|tc|TC377448	unmapped	Arabidopsis thaliana RNA-directed DNA polymerase (reverse transcriptase)-related family protein (AT5G16486) mRNA, complete cds [NM_001036815]	GO:0003674(molecular_function)|GO:0005575(cellular_component)|GO:0008150(biological_process)	CATTTAACAGGTGACTTGGGACCTAGAGTTTCTGGTTTACCTAGGAATGCTTCAGTTGCA	NM_001036815	3770625	RNA-directed DNA polymerase (reverse transcriptase)-related family protein	AT5G16486		GO:0003674(molecular_function)|GO:0005575(cellular_component)|GO:0008150(biological_process)	chr5:5384079-5384020		NP231747										NM_001036815	0016324 // apical plasma membrane // inferred from direct assay	AT5G16490;AT5G16486	At.31670	0009860 // pollen tube growth // inferred from mutant phenotype /// 0010215 // cellulose microfibril organization // inferred from mutant phenotype /// 0017157 // regulation of exocytosis // inferred from direct assay /// 0030833 // regulation of actin filament polymerization // inferred from mutant phenotype /// 0051650 // establishment of vesicle localization // inferred from direct assay	0005515 // protein binding // inferred from physical interaction	NM_001036815
A_84_P841901	1	1637.03	1637.03	34.1834	48021.2	1404.81			NM_122940		833513	AT5G35490	hypothetical protein	At.49090	ref|NM_122940|ta|TA50258_3702|tc|NP230706|ta|AI993774	chr5:13707560-13707619	Arabidopsis thaliana mto 1 responding up 1 (MRU1) mRNA, complete cds [NM_122940]	GO:0003674(molecular_function)|GO:0008150(biological_process)	ACTTTGGCAGTTTCTCGGTCGTAGTGGATCTCCCACAATTATTCTTGAAGCTATTGCTTA	NM_122940	833513	mto 1 responding up 1	MRU1		GO:0003674(molecular_function)|GO:0008150(biological_process)	chr5:13690330-13690389		NP230706		GO:8150(biological_process)	GO:3674(molecular_function)	GO:5739(mitochondrion)	unknown protein [Arabidopsis thaliana]	5	MOK9.8; MOK9_8	AT5G35490		NM_122940	---	AT5G35490	At.49090	---	---	NM_122940	NM_122940
A_84_P841882	1	111519	111519	0.485468	46459.3	95699.9			NM_123618		834260	AT5G42530	hypothetical protein	At.21846	ref|NM_123618|ta|TA29588_3702|ta|TA29584_3702|ta|TA29587_3702	chr5:17022183-17022124	Arabidopsis thaliana uncharacterized protein (AT5G42530) mRNA, complete cds [NM_123618]	GO:0003674(molecular_function)|GO:0008150(biological_process)	GTCATTGACTTCACTCTAGCTTCGAATGCGTGTGAACGTGTGCATGTTTCTTACATTGTG	NM_123618	834260	hypothetical protein	AT5G42530		GO:0003674(molecular_function)|GO:0008150(biological_process)|GO:0012505(endomembrane system)	chr5:17004955-17004896		TC388653										NM_123618		AT5G42530	At.21846			NM_123618
A_84_P841791	1	6.40572	6.40572	2.0164	11.0842	5.49705			NM_116631		825703	AT4G03930	enzyme inhibitor/ pectinesterase	At.3982	ref|NM_116631|ta|TA44106_3702|tc|NP230052|tc|TC366725	chr4:1870592-1870651	Arabidopsis thaliana pectinesterase 42 (AT4G03930) mRNA, complete cds [NM_116631]	GO:0004857(enzyme inhibitor activity)|GO:0005618(cell wall)|GO:0009505(plant-type cell wall)|GO:0030599(pectinesterase activity)|GO:0042545(cell wall modification)	TGAAGAATTCCGTGCGAATGATCGACATGGCTATGATTGGTGTGATGGAAGATTCAAAAC	NM_116631	825703	pectinesterase 42	AT4G03930		GO:0004857(enzyme inhibitor activity)|GO:0005618(cell wall)|GO:0009505(plant-type cell wall)|GO:0012505(endomembrane system)|GO:0030599(pectinesterase activity)|GO:0042545(cell wall modification)	chr4:1870594-1870653		NP230052		GO:42545(cell wall modification)	GO:30599(pectinesterase activity)	GO:9505(cellulose and pectin-containing cell wall)	pectinesterase [Arabidopsis thaliana]	4	T24M8.6; T24M8_6	AT4G03930		NM_116631	0005576 // extracellular region // inferred from electronic annotation /// 0005618 // cell wall // inferred from electronic annotation /// 0009505 // plant-type cell wall // inferred from sequence or structural similarity /// 0012505 // endomembrane system // inferred from electronic annotation	AT4G03930	At.3982	0007047 // cellular cell wall organization // inferred from electronic annotation /// 0042545 // cell wall modification // inferred from electronic annotation	0004857 // enzyme inhibitor activity // inferred from electronic annotation /// 0016787 // hydrolase activity // inferred from electronic annotation /// 0030599 // pectinesterase activity // inferred from electronic annotation /// 0030599 // pectinesterase activity // inferred from sequence or structural similarity /// 0045330 // aspartyl esterase activity // inferred from electronic annotation	NM_116631
A_84_P841715	1	5.19955	5.19955	489.76	2185.3	4.46198									tc|NP229676	chr5:024036887-024036828	GB		TAAACATGGCCATATATTTGGACTTGGAGCACTAATGGAGACTCTACCATCTGTTGGTGC							chr5:24019161-24019102		NP229676										NP229676
A_84_P841711	1	4.52008	4.52008	6.55836	25.4392	3.87889									tc|NP229675	chr5:24035033-24035575	GB		AACAAATGAAAACGACGTCGCAAAAACGGATACAATTCGTGACGAACGATACTGTCACAA							chr5:24017807-24018349		NP229675										NP229675
A_84_P841699	1	91.8617	91.8617	2.95005	232.555	78.8308			NM_103106		840280	AT1G33840	hypothetical protein	At.51914	ref|NM_103106|tc|NP228626|tc|NP305183|tc|NP2709658	chr1:12284772-12284713	Arabidopsis thaliana uncharacterized protein (AT1G33840) mRNA, complete cds [NM_103106]	GO:0003674(molecular_function)|GO:0005575(cellular_component)|GO:0008150(biological_process)	GCAGAAGAAATGTGATTACAGACTCGAAGGGGTTTGGCTCGAGACTTCTTGTTTTGTCTA	NM_103106	840280	hypothetical protein	AT1G33840		GO:0003674(molecular_function)|GO:0005575(cellular_component)|GO:0008150(biological_process)	chr1:12284792-12284733		NP228626										NM_103106	---	AT1G33840	At.51914	---	---	NM_103106
A_84_P841662	1	341.698	341.698	0.15569	45.6526	293.227			NM_102241		839005	AT1G23940	adaptin family protein	At.51745	ref|NM_102241|tc|NP227858|tc|NP1662784	chr1:8468602-8468739	Arabidopsis thaliana armadillo/beta-catenin-like repeat-containing protein (AT1G23940) mRNA, complete cds [NM_102241]	GO:0005488(binding)|GO:0006886(intracellular protein transport)|GO:0016192(vesicle-mediated transport)|GO:0030117(membrane coat)	GATTTGATGACTCATATACTTGCCCAGGTTACGGAATCTGATGCAGTGGACGCTATCGAG	NM_102241	839005	armadillo/beta-catenin-like repeat-containing protein	AT1G23940		GO:0005488(binding)|GO:0005515(protein binding)|GO:0006886(intracellular protein transport)|GO:0016192(vesicle-mediated transport)|GO:0030117(membrane coat)	chr1:8468613-8468750		NP227858										NM_102241	0005794 // Golgi apparatus // inferred from electronic annotation /// 0016020 // membrane // inferred from electronic annotation /// 0030117 // membrane coat // inferred from electronic annotation /// 0030121 // AP-1 adaptor complex // inferred from sequence or structural similarity /// 0030131 // clathrin adaptor complex // inferred from electronic annotation /// 0030665 // clathrin coated vesic…	AT1G23900 /// AT1G23940;AT1G23940	At.51745	0006810 // transport // inferred from electronic annotation /// 0006886 // intracellular protein transport // inferred from electronic annotation /// 0006897 // endocytosis // inferred from electronic annotation /// 0015031 // protein transport // inferred from electronic annotation /// 0016192 // vesicle-mediated transport // inferred from sequence or structural similarity /// 0016192 // vesicle…	0005488 // binding // inferred from electronic annotation /// 0005515 // protein binding // inferred from electronic annotation /// 0005515 // protein binding // inferred from physical interaction /// 0008565 // protein transporter activity // inferred from electronic annotation /// 0030276 // clathrin binding // inferred from sequence or structural similarity	NM_102241
A_84_P841658	1	51.9789	51.9789	0.0719191	3.20799	44.6055									tc|NP227857	chr1:8464129-8464188	GB		TCGGGCAAGATTGAAGAAACTAGACACAACCTTAGCTAAGGACGATAAAAAGGTTTTGGA							chr1:8464140-8464199		NP227857										NP227857
A_84_P841617	1	4.38728	4.38728	1557.87	5865.28	3.76493									tc|TC377323|tc|TC377058	chr3:8938643-8938702	CAB79678.1 - Arabidopsis thaliana (Mouse-ear cress), partial (35%) [TC377323]	GO:0003674(molecular_function)|GO:0003677(DNA binding)|GO:0003700(sequence-specific DNA binding transcription factor activity)|GO:0005575(cellular_component)|GO:0008150(biological_process)	TGCCATCATGCCTTATAGTTTGTGGCTCAAAGCTCTCATGAATTTTATGTCGTTTCACAT						GO:0003674(molecular_function)|GO:0005575(cellular_component)|GO:0008150(biological_process)	chr3:8938636-8938695		TC377323										TC377323
A_84_P841557	1	34.2219	34.2219	46.0604	1352.68	29.3674									tc|NP227392	unmapped	GB		TCTCTACTCTAAAGATCTGATCGAGATCTCATCTGTTCATTGGCTGGTTTCCTTCGAGGC							chr1:8320111-8320052		NP227392										NP227392
A_84_P841482	1	4.92877	4.92877	4.67149	19.7586	4.22961									tc|NP227258	unmapped	GB		CTTGCGAAACAAAGATGTTCTCGAAGAAAATGGCATTGATGAAAGCGGCGATGAGAAAAA							chr3:11230471-11230254		NP227258										NP227258
A_84_P841474	1	26.6094	26.6094	0.16285	3.71863	22.8347									tc|NP227256	chr3:11226218-11226159	GB		AGAACAAGTGGGGTCGAAGATAACGATTTAAGCAGCGAACTTCAACCAGAGAATTCTTCA							chr3:11224981-11224922		NP227256										NP227256
A_84_P841463	1	4.68611	4.68611	16.7262	67.2621	4.02137									tc|NP227247	unmapped	GB		TGGCCGAAGAAAATGAAGAAGTTTCCATCCCAATGATTGCAACACGAAAGAAACTAACAA							chr3:11186337-11186396		NP227247										NP227247
A_84_P841438	1	4.15708	4.15708	96.2755	343.452	3.56739									tc|NP227207	chr3:11824752-11824811	tc		GCACCAATTGAAGAACAAGTTAAAGTTCCAATTGAAGAAGTTGAGATGACGGGTGATGAT							chr3:11822273-11822332		NP227207										NP227207
A_84_P841417	1	8.99775	8.99775	19.2006	148.256	7.7214									tc|NP227144	chr3:12579995-12579749	GB		ATGCAGACATCAACAAAGGTGTTGAGCAACAGAGTGGTAGTCCAGATACTTTCGAATCAA							chr3:12577516-12577270		NP227144										NP227144
A_84_P841405	1	4.89144	4.89144	169.375	710.965	4.19757									tc|NP227137	chr3:12513962-12513903	GB		TATCTTAAGGAGCTTGTTGTTGGCGGTTTTGACCGTGTTTACGAGATTGGAAAGCAATTC							chr3:12511483-12511424		NP227137										NP227137
A_84_P841397	1	5.42359	5.42359	10.209	47.5153	4.65423			NM_147991		833328	AT5G33393	hypothetical protein	At.55112	ref|NM_147991|tc|NP227134|tc|NP2704368	chr5:12673758-12673699	Arabidopsis thaliana uncharacterized protein (AT5G33393) mRNA, complete cds [NM_147991]		GCACCAATACAAGTCAAGCAACAATTGCTTCAAGCACAACAATACACGTGGAATAATGAT	NM_147991	833328	hypothetical protein	AT5G33393		GO:0009507(chloroplast)	chr5:12656528-12656469		NP227134										NM_147991		AT5G33393	At.55112			NM_147991
A_84_P841390	1	4.39823	4.39823	5.47587	20.6677	3.77433			NM_001161184						ref|NM_001161184|tc|NP227132	chr3:12491661-12491455	Arabidopsis thaliana ATP binding / aminoacyl-tRNA ligase/ lysine-tRNA ligase/ nucleotide binding protein (AT3G30805) mRNA, complete cds [NM_001161184]	GO:0000166(nucleotide binding)|GO:0004812(aminoacyl-tRNA ligase activity)|GO:0004824(lysine-tRNA ligase activity)|GO:0005524(ATP binding)|GO:0005737(cytoplasm)|GO:0006412(translation)|GO:0006418(tRNA aminoacylation for protein translation)|GO:0006430(lysyl-tRNA aminoacylation)	TTGGGGAATGGGAATAGACAGGCCTCTTATGTTACTTACCGACTCACAGAACATTAAGGT	NM_001161184	3769140	ATP binding / aminoacyl-tRNA ligase/ lysine-tRNA ligase/ nucleotide binding protein	AT3G30805		GO:0000166(nucleotide binding)|GO:0004812(aminoacyl-tRNA ligase activity)|GO:0004824(lysine-tRNA ligase activity)|GO:0005524(ATP binding)|GO:0005737(cytoplasm)|GO:0006412(translation)|GO:0006418(tRNA aminoacylation for protein translation)|GO:0006430(lysyl-tRNA aminoacylation)	chr3:12489182-12489123		NP227132										NM_001161184		AT3G30805	At.74660			NM_001161184
A_84_P841353	1	11.0129	11.0129	9.40219	88.857	9.45067			NM_001161170						ref|NM_001161170|ref|NM_001203031|tc|NP226981	chr3:8656026-8655967	Arabidopsis thaliana F-box family protein (AT3G23955) mRNA, complete cds [NM_001161170]	GO:0003674(molecular_function)|GO:0005575(cellular_component)|GO:0008150(biological_process)	CCGATGCCAAGTTCGATATTTCTCTCCGTTTTCATAAGTGGGTCTTTAACGAAGCAAAAA	NM_001161170	3768912	F-box family protein	AT3G23955		GO:0003674(molecular_function)|GO:0005575(cellular_component)|GO:0008150(biological_process)	chr3:8656019-8655960		NP226981										NM_001161170		AT3G23955	At.74665			NM_001161170
A_84_P841334	1	4.68942	4.68942	72.4765	291.66	4.02421			NM_114017		822938	AT3G31950	hypothetical protein	At.53623	ref|NM_114017|tc|NP226942|tc|NP2708062	chr3:12953705-12953764	Arabidopsis thaliana uncharacterized protein (AT3G31950) mRNA, complete cds [NM_114017]	GO:0005575(cellular_component)|GO:0008150(biological_process)	ATGGATAATTATACCAAGTGCTATTGTTGCAGAGGATTGGGGCATGTGTCCATGTACTGC	NM_114017	822938	hypothetical protein	AT3G31950		GO:0005575(cellular_component)|GO:0008150(biological_process)	chr3:12951226-12951285		NP226942										NM_114017		AT3G31950	At.53623			NM_114017
A_84_P841311	1	123.043	123.043	2.60388	274.941	105.589			NM_001084729		5008019	AT3G21460	electron carrier/ protein disulfide oxidoreductase	At.69241	ref|NM_001084729|gb|EF183447|tc|TC393945|tc|TC390680	chr3:7557634-7557575	Arabidopsis thaliana monothiol glutaredoxin-S10 (AT3G21460) mRNA, complete cds [NM_001084729]	GO:0009055(electron carrier activity)|GO:0015035(protein disulfide oxidoreductase activity)|GO:0045454(cell redox homeostasis)	CTCTTCATCTCAATGGATCATTGAAAATATTGCTCAAGGAGGCTGGTGCTTTGTGGCTTT	NM_001084729	5008019	monothiol glutaredoxin-S10	AT3G21460		GO:0009055(electron carrier activity)|GO:0015035(protein disulfide oxidoreductase activity)|GO:0045454(cell redox homeostasis)	chr3:7557628-7557569		TC393945										NM_001084729		AT3G21460	At.69241			NM_001084729
A_84_P841288	1	4.18711	4.18711	11.2398	40.3865	3.59316									tc|NP226854	unmapped	GB		GATCGATTACGTTGGGATCTGTGGTTGTCACCCATGAGAGATCGCCAACGACGAATACTG							chr3:13099702-13099761		NP226854										NP226854
A_84_P841283	1	4.12195	4.12195	37.03	130.984	3.53724									tc|TC396590	chr3:13098963-13099022	Rep: Genomic DNA, chromosome 3, BAC clone: F1M23 - Arabidopsis thaliana (Mouse-ear cress), complete [TC396590]		GGATGCAAGAAATGCAGCAAGAAACTTGAGATGAACAAGAATAACGATACCACCATTGCT							chr3:13095250-13095309		TC396590										TC396590
A_84_P841218	1	5.04773	5.04773	17.3059	74.9637	4.33169									tc|NP226534	chr3:7473327-7473386	GB		CGCACGGTTCTGATTCATTCTCAATTCTCAACGGCTACGATTCGAATATTCTGAGGTGTA							chr3:7473321-7473380		NP226534										NP226534
A_84_P841152	1	32.9641	32.9641	0.247541	7.00244	28.288									tc|NP226410|tc|TC381032|tc|TC379952	chr3:6267785-6267726	GB		AGCATAGATCACGACGACGAGGAGATGAACAAGTTGTAACAAAGCAAGTCGAAATCCTAG							chr3:6267779-6267720		NP226410										NP226410
A_84_P841143	1	17.4149	17.4149	35.6637	532.977	14.9445			NM_113736		822443	AT3G28170	hypothetical protein	At.53529	ref|NM_113736|tc|NP226401|tc|NP2700071	chr3:10501310-10501369	Arabidopsis thaliana uncharacterized protein (AT3G28170) mRNA, complete cds [NM_113736]	GO:0003674(molecular_function)|GO:0005575(cellular_component)|GO:0008150(biological_process)	AAACCAAGGTGGAGTTTAATGCCTATCTCTGTGGTGAAACAAAAGCCAAATGTCTGGAAG	NM_113736	822443	hypothetical protein	AT3G28170		GO:0003674(molecular_function)|GO:0005575(cellular_component)|GO:0008150(biological_process)	chr3:10500073-10500132		NP226401										NM_113736	---	AT3G28170	At.53529	---	---	NM_113736
A_84_P841012	1	377.649	377.649	0.0103284	3.34723	324.078									tc|NP225280	chr5:24236333-24236392	tc		CCTCGGTGAGTTTACTGGACCTAAATATTGTGGAGCTAATGAGGGTCATAAGTCGTTTCT							chr5:24219107-24219166		NP225280										NP225280
A_84_P840951	1	39.6665	39.6665	0.164414	5.59658	34.0397									tc|NP222436	chr1:11662817-11662876	GB		GCTCCGTCACCGAGACACTTGCCAATTCCAACTTTTTGCATGTCTTCTAAGCTAATAAAG							chr1:11662837-11662896		NP222436										NP222436
A_84_P840944	1	4.90232	4.90232	2.00968	8.45452	4.20691			NM_102963		840122	AT1G32300	FAD-binding domain-containing protein	At.51875	ref|NM_102963|tc|NP222433|tc|TC364452	chr1:11652900-11652959	Arabidopsis thaliana D-arabinono-1,4-lactone oxidase-like protein (AT1G32300) mRNA, complete cds [NM_102963]	GO:0003824(catalytic activity)|GO:0003885(D-arabinono-1,4-lactone oxidase activity)|GO:0016020(membrane)|GO:0016491(oxidoreductase activity)|GO:0050660(flavin adenine dinucleotide binding)|GO:0055114(oxidation-reduction process)	CTTACTACCGAAGCAAAGATGATCCCTTAGCACCACGTCTCTACGAGGATTTCATCGAAG	NM_102963	840122	D-arabinono-1,4-lactone oxidase-like protein	AT1G32300		GO:0003824(catalytic activity)|GO:0003885(D-arabinono-1,4-lactone oxidase activity)|GO:0012505(endomembrane system)|GO:0016020(membrane)|GO:0016491(oxidoreductase activity)|GO:0050660(FAD binding)	chr1:11652920-11652979		NP222433										NM_102963	0012505 // endomembrane system // inferred from electronic annotation /// 0016020 // membrane // inferred from electronic annotation	AT1G32300	At.51875	0055114 // oxidation reduction // inferred from electronic annotation	0003824 // catalytic activity // inferred from electronic annotation /// 0003885 // D-arabinono-1,4-lactone oxidase activity // inferred from electronic annotation /// 0016491 // oxidoreductase activity // inferred from electronic annotation /// 0050660 // FAD or FADH2 binding // inferred from electronic annotation	NM_102963
A_84_P840894	1	4.42038	4.42038	11.3584	43.0862	3.79334									tc|NP221960	chr1:5132312-5132253	GB		ACTTTGGACTGGAGCAAAGGCTTTCTTTCTCAGCTCCATCCCAATTTTAGTGATGTTTTT							chr1:5132317-5132258		NP221960										NP221960
A_84_P840787	1	5.10659	5.10659	21.7461	95.2959	4.38221									tc|NP221832	unmapped	GB		GTTCATGAGGATACATGGGAGATAGCCAAGGACTTGAAGAAACAGTTTCCAGGTTTAGCG							chr1:14024127-14024186		NP221832										NP221832
A_84_P840778	1	7.64943	7.64943	15.383	100.979	6.56434									tc|NP221824|tc|NP454920|tc|TC397742	chr1:14041382-14041323	GB		CAAAAAAGCTGAGTTGATCGCAAAAAAATGTCGGAACATGGAGCACCAAATTCTCAGTCA							chr1:14038941-14038882		NP221824										NP221824
A_84_P840742	1	12.7641	12.7641	2.48889	27.2621	10.9535									tc|NP221766	chr1:12643204-12643145	GB		TATGACAAGGGGACTTAACAGATTTCATCTGTTGCCTGTAAGACTTCCGTTTGGAAAGCA							chr1:12643226-12643167		NP221766										NP221766
A_84_P840709	1	4.23194	4.23194	7.24198	26.3001	3.63162									tc|NP221733	chr1:2284573-2284514	GB		ACATTAAAGCTTGTCATCGTTCACTGGAGAGAGTAGAGTGTGTGAGAGACAAAGTGACCT							chr1:2284576-2284517		NP221733										NP221733
A_84_P840614	1	24.5165	24.5165	2.3707	49.8765	21.0387									tc|TC398038	chr1:6723914-6723973	Rep: F18O14.19 - Arabidopsis thaliana (Mouse-ear cress), complete [TC398038]		CCGAATGAGATCCTTGCATCCGGCTTGCTATTGATTTATCTCAAGTGGATTTACAACAAA							chr1:6723923-6723982		TC398038										TC398038
A_84_P840519	1	7.85792	7.85792	3.44188	23.2095	6.74325									tc|NP221490|tc|TC402054	chr1:16722914-16722973	GB		ACGAGCGAGTCAAAATAGATGATGTAGTGGTCACTGTCAAAAGACAAGGTGACGTTGAAG							chr1:16720474-16720533		NP221490										NP221490
A_84_P840379	1	5.1295	5.1295	12.1421	53.4477	4.40187			NM_103244		840443	AT1G35500	hypothetical protein	At.51954	ref|NM_103244|tc|NP221282|tc|TC392346	chr1:13066338-13066397	Arabidopsis thaliana uncharacterized protein (AT1G35500) mRNA, complete cds [NM_103244]	GO:0003674(molecular_function)|GO:0005575(cellular_component)|GO:0008150(biological_process)	CTAGAAACGAGGGGCTTAGCGATGATAATAGATTTTGTCATGAGAGTTGCATCGCTGGAA	NM_103244	840443	hypothetical protein	AT1G35500		GO:0003674(molecular_function)|GO:0005575(cellular_component)|GO:0008150(biological_process)	chr1:13066360-13066419		NP221282										NM_103244	---	AT1G35500	At.51954	---	---	NM_103244
A_84_P840373	1	5.1155	5.1155	60.568	265.884	4.38985									tc|NP221275	chr1:13128871-13127663	GB		TATCGATAACGGATCTATCAGATCCTTTGCTACTGTGGTTGTTGATGGACACTCTCGACG							chr1:13128893-13127685		NP221275										NP221275
A_84_P840228	1	7.80063	7.80063	3.7054	24.8043	6.69409									tc|NP211393	unmapped	GB		GACTTGCCTACTGATGCTGCTGCTTTCAATGGTGATTTTCCTCTTGTAGCAGAAGTCTGA							chr5:12121323-12121382		NP211393										NP211393
A_84_P840223	1	4.27273	4.27273	14.9836	54.9392	3.66663									tc|NP211391	chr5:12116403-12116462	GB		GCTCTGTCTTACTATGAAGAGAAAAGACGTGAAAGAGAAAGAGCCAACCAAGAGAAGGCC							chr5:12099173-12099232		NP211391										NP211391
A_84_P840181	1	308.939	308.939	2.52463	669.319	265.115			NM_114704		824004	AT3G48450	nitrate-responsive NOI protein, putative""	At.35721	ref|NM_114704|ta|TA48813_3702|tc|NP209109|tc|TC386674	chr3:17955439-17955380	Arabidopsis thaliana RPM1-interacting protein 4 (RIN4) (AT3G48450) mRNA, complete cds [NM_114704]	GO:0003674(molecular_function)|GO:0010167(response to nitrate)	TCGCAGGACCTGAGAGTATTGTTTCACCTCCAAGAAATGAAGAACCTCCTAAAAACAACA	NM_114704	824004	RPM1-interacting protein 4 (RIN4)	AT3G48450		GO:0003674(molecular_function)|GO:0005575(cellular_component)|GO:0010167(response to nitrate)	chr3:17944454-17944395		NP209109		GO:10167(response to nitrate)	GO:3674(molecular_function)	GO:5575(cellular_component)	nitrate-responsive NOI protein, putative [Arabidopsis thaliana]	3	At3g48450.1	AT3G48450		NM_114704	---	AT3G48450	At.35721	0010167 // response to nitrate // inferred from sequence or structural similarity	---	NM_114704
A_84_P840133	1	4.31216	4.31216	3.02524	11.1948	3.70047									tc|NP207975	unmapped	GB		GACAGGATAAATGCAGACAAGAGTGATACCAGATCACCAAAAGTTGTGCTACCGCTGTAG							chr3:14501376-14501435		NP207975										NP207975
A_84_P840044	1	4.49631	4.49631	6.61987	25.5427	3.85849									tc|NP190366	chr4:4504337-4504396	GB		GAAGAAAAGGGAAAGACCATCCCGTTGCAGTTCTTCTCCTAAGAGGGATAAGACAAAAGC							chr4:4504340-4504399		NP190366										NP190366
A_84_P839984	1	194.696	194.696	0.492137	82.2251	167.077			NM_105036		842663	AT1G63580	protein kinase-related	At.52347	ref|NM_105036|tc|TC379665	chr1:23581671-23581730	Arabidopsis thaliana putative cysteine-rich repeat secretory protein 6 (AT1G63580) mRNA, complete cds [NM_105036]	GO:0005886(plasma membrane)|GO:0008150(biological_process)|GO:0031225(anchored to membrane)	CGGATCCACTTTCCTAAATGTCTTCTGAGGTATGACATCTCTGCTTTGCAACCAAACCTA	NM_105036	842663	putative cysteine-rich repeat secretory protein 6	AT1G63580		GO:0005886(plasma membrane)|GO:0008150(biological_process)|GO:0031225(anchored to membrane)	chr1:23578008-23578067		TC379665										NM_105036	0005576 // extracellular region // inferred from electronic annotation /// 0005886 // plasma membrane // inferred from direct assay /// 0031225 // anchored to membrane // traceable author statement	AT1G63580	At.52347	---	---	NM_105036
A_84_P839865	1	889.382	889.382	2.37958	1816.14	763.221			NM_147989		833312	AT5G33355	hypothetical protein	At.49082	ref|NM_147989|ref|NM_115856|ta|TA47234_3702|tc|NP180300	chr5:12616793-12616852	Arabidopsis thaliana defensin-like protein 207 (AT5G33355) mRNA, complete cds [NM_147989]		TTCAAATGCTGATTGCTTAGCGTGTTGTGTAGCTCTCTACAAGAGTCCACCAGTTTGTGC	NM_147989	833312	defensin-like protein 207	AT5G33355		GO:0012505(endomembrane system)	chr5:12599563-12599622		NP180300										NM_147989		AT5G33355	At.49082			NM_147989
A_84_P839822	1	30.4635	30.4635	0.375441	9.81483	26.1421			NM_114577		823863	AT3G47100	hypothetical protein	At.35845	ref|NM_114577|tc|NP174077|ta|BE521304	chr3:17356731-17356790	Arabidopsis thaliana uncharacterized protein (AT3G47100) mRNA, complete cds [NM_114577]	GO:0003674(molecular_function)|GO:0008150(biological_process)	TATATATGCCAAGTGGAATCCCACCTCCAAGAATGATCTTGCTCAGGTTCAAGTGTTGAA	NM_114577	823863	hypothetical protein	AT3G47100		GO:0003674(molecular_function)|GO:0008150(biological_process)	chr3:17345746-17345805		NP174077		GO:8150(biological_process)	GO:3674(molecular_function)	GO:9507(chloroplast)	unknown protein [Arabidopsis thaliana]	3	At3g47100.1	AT3G47100		NM_114577	---	AT3G47100	At.35845	---	---	NM_114577
A_84_P839613	1	12.1871	12.1871	2.39059	25.0015	10.4583			NM_104482		842055	AT1G56040	binding / protein binding / ubiquitin-protein ligase	At.52225	ref|NM_104482|tc|NP168762|tc|NP2708336	chr1:20964192-20964133	Arabidopsis thaliana HEAT/U-box domain-containing protein (AT1G56040) mRNA, complete cds [NM_104482]	GO:0000151(ubiquitin ligase complex)|GO:0004842(ubiquitin-protein ligase activity)|GO:0005488(binding)|GO:0016070(RNA metabolic process)|GO:0016567(protein ubiquitination)	GGTCATGAAAGATCCACACTTTGCTGCCGATGGATTCACATACGAAGCAGAATCTATTAG	NM_104482	842055	HEAT/U-box domain-containing protein	AT1G56040		GO:0000151(ubiquitin ligase complex)|GO:0004842(ubiquitin-protein ligase activity)|GO:0005488(binding)|GO:0005515(protein binding)|GO:0016070(RNA metabolic process)|GO:0016567(protein ubiquitination)	chr1:20960527-20960468		NP168762										NM_104482	0000151 // ubiquitin ligase complex // inferred from electronic annotation	AT1G56040	At.52225	0016070 // RNA metabolic process // inferred from electronic annotation /// 0016567 // protein ubiquitination // inferred from electronic annotation	0004842 // ubiquitin-protein ligase activity // inferred from electronic annotation /// 0005488 // binding // inferred from electronic annotation /// 0016874 // ligase activity // inferred from electronic annotation	NM_104482
A_84_P839556	1	74.1163	74.1163	0.461305	29.3403	63.6026									tc|NP166273	chr3:18503829-18503770	GB		TCCAGTAAAGGCACAACTTTAGGTCGATCTGATTATGTTTGTTATCGTTGCAGGGGACTT							chr3:18492844-18492785		NP166273										NP166273
A_84_P839493	1	75.5694	75.5694	2.1791	141.314	64.8497									tc|TC372736	chr5:16236173-16236232	Rep: EMB3012 (EMBRYO DEFECTIVE 3012) - Arabidopsis thaliana, partial (20%) [TC372736]		TCCATTGATCTCTTGACTGGCATTGACGATGGAATGACCTTTGATTCTTCCCAGGTTTAA							chr5:16218945-16219004		TC372736										TC372736
A_84_P839349	1	19.6637	19.6637	4.386	74.0108	16.8743									tc|NP1098431	chr3:11515139-11515198	GB		ACGCCTCTATGCGCTCGCCAAGTGGTGTAAGTCATTCTCTGTTTCTACAAGTATTTTTAA							chr3:11512660-11512719		NP1098431										NP1098431
A_84_P839345	1	5.4503	5.4503	6.89209	32.2354	4.67716									tc|TC400656	chr3:011474369-011474208	Rep: Genomic DNA, chromosome 3, BAC clone: T13J10 - Arabidopsis thaliana (Mouse-ear cress), complete [TC400656]		ACAACTAAGCAAAATTTGCAATGCTCATTTGATCCTCCGTATGATGGAGTTACGTGCAGA							chr3:11481103-11480942		TC400656										TC400656
A_84_P839225	1	5.19025	5.19025	10.6832	47.5827	4.454									tc|NP043820	unmapped	GB		ACTCGGATGTACTTCATCCAAGTGATGAAATTATGGAGCAGACTGTTCGCAATCAGGAAG							chr5:9412617-9412676		NP043820										NP043820
A_84_P839143	1	4.20573	4.20573	3.48911	12.5927	3.60913									tc|NP042920	chr2:003652654-003652712	GB		CCAGTCTTCCACTATATCACGTAATCCCGCGGCGGTACTCCAAAACATTTCAGTATTTTA							chr2:019409264-019409322		NP042920										NP042920
A_84_P839126	1	4.72669	4.72669	3.8322	15.5441	4.05619			NM_102269		839037	AT1G24230	paired amphipathic helix repeat-containing protein	At.49912	ref|NM_102269|tc|NP042685|ta|BT011922|tc|TC380255	chr1:8584494-8584435	Arabidopsis thaliana paired amphipathic helix domain-containing protein (AT1G24230) mRNA, complete cds [NM_102269]	GO:0003674(molecular_function)|GO:0005634(nucleus)|GO:0006355(regulation of transcription, DNA-dependent)	TGGAGATACAAAAACCACCCCTCTCGAAGCTGAGCCTGATAATAACAAAAGAATACGTGT	NM_102269	839037	paired amphipathic helix domain-containing protein	AT1G24230		GO:0003674(molecular_function)|GO:0005634(nucleus)|GO:0006355(regulation of transcription, DNA-dependent)	chr1:8584505-8584446		NP042685		GO:6355(regulation of transcription, DNA-dependent)	GO:3674(molecular_function)	GO:5634(nucleus)	paired amphipathic helix repeat-containing protein [Arabidopsis thaliana]	1	F3I6.16; F3I6_16	AT1G24230		NM_102269		AT1G24230	At.49912			NM_102269
A_84_P838983	1	7.54371	7.54371	3.88674	25.1612	6.47361			NM_116621		825690	AT4G03830	myosin heavy chain-related	At.54125	ref|NM_116621|tc|NP041399|tc|TC364944	chr4:1791237-1791296	Arabidopsis thaliana uncharacterized protein (AT4G03830) mRNA, complete cds [NM_116621]	GO:0003674(molecular_function)|GO:0005634(nucleus)|GO:0008150(biological_process)	TTGCTATTTCCTCTCCTCCTTTCGAACCCAGAATCTTCTCCGAAGAAGAAATGTCAGCCC	NM_116621	825690	hypothetical protein	AT4G03830		GO:0003674(molecular_function)|GO:0005634(nucleus)|GO:0008150(biological_process)	chr4:1791239-1791298		NP041399										NM_116621	0005634 // nucleus // inferred from direct assay	AT4G03830	At.54125	---	---	NM_116621
A_84_P838948	1	89.002	89.002	0.240876	18.3973	76.3768			NM_100034		839337	AT1G01520	myb family transcription factor	At.49839	ref|NM_100034|ta|TA50785_3702|tc|NP040739|tc|TC377272	chr1:190807-190978	Arabidopsis thaliana myb family transcription factor (AT1G01520) mRNA, complete cds [NM_100034]	GO:0003677(DNA binding)|GO:0003700(sequence-specific DNA binding transcription factor activity)|GO:0006355(regulation of transcription, DNA-dependent)|GO:0009651(response to salt stress)	AGTTCCTTGAAGCCCTTCATCTATTTGACCGGGATTGGAAGAAAATAAAGGCCTTTGTTG	NM_100034	839337	myb family transcription factor	AT1G01520		GO:0003677(DNA binding)|GO:0003700(transcription factor activity)|GO:0006355(regulation of transcription, DNA-dependent)|GO:0009651(response to salt stress)	chr1:190807-190978		NP040739		GO:6355(regulation of transcription, DNA-dependent); GO:9651(response to salt stress)	GO:3677(DNA binding); GO:3700(transcription factor activity)	GO:9507(chloroplast); GO:5634(nucleus)	myb family transcription factor [Arabidopsis thaliana]	1	F22L4.18; F22L4_18	AT1G01520		NM_100034	0005634 // nucleus // inferred from electronic annotation	AT1G01520	At.49839	0006355 // regulation of transcription, DNA-dependent // inferred from sequence or structural similarity /// 0009651 // response to salt stress // inferred from expression pattern /// 0045449 // regulation of transcription // inferred from electronic annotation	0003677 // DNA binding // inferred from sequence or structural similarity /// 0003677 // DNA binding // inferred from electronic annotation /// 0003700 // sequence-specific DNA binding transcription factor activity // inferred from sequence or structural similarity	NM_100034
A_84_P838807	1	4.77053	4.77053	142.911	585.053	4.09382									tc|TC362984|tc|TC404155	unmapped	Rep: T14P8.10 - Arabidopsis thaliana (Mouse-ear cress), complete [TC362984]	GO:0003674(molecular_function)|GO:0005575(cellular_component)|GO:0008150(biological_process)|GO:0009409(response to cold)	ACAAGGCAGTTTGGTTTACAAATCAGGTTCCTAAGCATGCTTTCATCTCATGGGTAACTG							chr4:1098171-1098112		TC362984										TC362984
A_84_P838764	1	4.10935	4.10935	5.9267	20.9	3.52642			NM_104301		841864	AT1G54230	DNA binding	At.52192	ref|NM_104301|tc|NP036253|tc|TC380044|tc|TC382377	chr1:20255671-20255817	Arabidopsis thaliana winged helix-turn-helix transcription repressor DNA-binding protein (AT1G54230) mRNA, complete cds [NM_104301]	GO:0003677(DNA binding)|GO:0006334(nucleosome assembly)	GCAGTTAGCCGTAGAAATCTTTAACCGATGTGCTAATGGTCAAAAGATTTTCCTGCGGTA	NM_104301	841864	winged helix-turn-helix transcription repressor DNA-binding protein	AT1G54230		GO:0000786(nucleosome)|GO:0003677(DNA binding)|GO:0005634(nucleus)|GO:0006334(nucleosome assembly)	chr1:20252004-20252150		NP036253										NM_104301	0000786 // nucleosome // inferred from electronic annotation /// 0005634 // nucleus // inferred from electronic annotation	AT1G54230	At.52192	0006334 // nucleosome assembly // inferred from electronic annotation	0003677 // DNA binding // inferred from electronic annotation	NM_104301
A_84_P838682	1	4.83155	4.83155	2728.16	11311.4	4.14618			NM_120186		831873	AT5G01080	beta-galactosidase	At.65476	ref|NM_120186|tc|NP281567|tc|TC376636	chr5:28697-28638	Arabidopsis thaliana Beta-galactosidase related protein (AT5G01080) mRNA, complete cds [NM_120186]	GO:0004553(hydrolase activity, hydrolyzing O-glycosyl compounds)|GO:0005975(carbohydrate metabolic process)	TCGCGAAGCTCGTCTTCTTGGTCGAATCCGCTATAGTTTCAACAAATTTTTCAACCATTG	NM_120186	831873	Beta-galactosidase related protein	AT5G01080		GO:0004565(beta-galactosidase activity)|GO:0005975(carbohydrate metabolic process)|GO:0009341(beta-galactosidase complex)	chr5:28698-28639		NP281567										NM_120186	0009341 // beta-galactosidase complex // inferred from electronic annotation	AT5G01080	At.65476	0005975 // carbohydrate metabolic process // inferred from electronic annotation	0004553 // hydrolase activity, hydrolyzing O-glycosyl compounds // inferred from electronic annotation /// 0004565 // beta-galactosidase activity // inferred from electronic annotation	NM_120186
A_84_P838654	1	16.1477	16.1477	0.245798	3.40606	13.8571			NM_114640		823926	SRO4	SRO4 (SIMILAR TO RCD ONE 4); NAD+ ADP-ribosyltransferase	At.66517	ref|NM_114640|tc|NP034716	chr3:17604845-17604904	Arabidopsis thaliana RCD one 4-like protein (SRO4) mRNA, complete cds [NM_114640]	GO:0003950(NAD+ ADP-ribosyltransferase activity)|GO:0008150(biological_process)	GAATCTCGCGGTGTGAGTTGATTCAACGCCTGAGAAGTATAACTGGAGATAGCTTATTGG	NM_114640	823926	RCD one 4-like protein	SRO4		GO:0003950(NAD+ ADP-ribosyltransferase activity)|GO:0005634(nucleus)|GO:0008150(biological_process)	chr3:17593860-17593919		NP034716		GO:8150(biological_process)	GO:3674(molecular_function)	GO:5575(cellular_component)	SRO4 (SIMILAR TO RCD ONE 4); NAD+ ADP-ribosyltransferase [Arabidopsis thaliana]	3	SIMILAR TO RCD ONE 4; SIMILAR TO RCD-ONE 4; SRO4; T23J7_50	AT3G47720		NM_114640			At.66517			NM_114640
A_84_P838600	1	10.2524	10.2524	0.448851	3.94902	8.79806			NM_122488		832656	AT5G25870	hypothetical protein	At.55005	ref|NM_122488|tc|NP034488|tc|TC389713	chr5:9020102-9020043	Arabidopsis thaliana uncharacterized protein (AT5G25870) mRNA, complete cds [NM_122488]	GO:0003674(molecular_function)|GO:0005575(cellular_component)|GO:0008150(biological_process)	GAAATGCTCGCTATAGAAAAAACATGGCAAATCTGGGAGGAGCTCCTTAAAGAGCATGAC	NM_122488	832656	hypothetical protein	AT5G25870		GO:0003674(molecular_function)|GO:0005575(cellular_component)|GO:0008150(biological_process)	chr5:9020099-9020040		NP034488										NM_122488		AT5G25870	At.55005			NM_122488
A_84_P838389	1	37.5509	37.5509	0.455007	14.6622	32.2242			NM_120055		830050	AT4G38950	kinesin motor family protein	At.31131	ref|NM_120055|ta|TA53487_3702|ta|BP832974|tc|TC358967	chr4:18159801-18159742	Arabidopsis thaliana ATP binding microtubule motor family protein (AT4G38950) mRNA, complete cds [NM_120055]	GO:0003777(microtubule motor activity)|GO:0005524(ATP binding)|GO:0007017(microtubule-based process)|GO:0007018(microtubule-based movement)|GO:0009506(plasmodesma)	CTGTTGTGTTTCCAATTCCGGCACTCTTTAGGGTTCCCTTTCAGAAGAAAACTTCACATT	NM_120055	830050	ATP binding microtubule motor family protein	AT4G38950		GO:0003777(microtubule motor activity)|GO:0005524(ATP binding)|GO:0005875(microtubule associated complex)|GO:0007017(microtubule-based process)|GO:0007018(microtubule-based movement)	chr4:18159807-18159748		TC358967		GO:7017(microtubule-based process)	GO:3777(microtubule motor activity)	GO:5875(microtubule associated complex)	kinesin motor family protein [Arabidopsis thaliana]	4	F19H22.50; F19H22_50	AT4G38950		NM_120055	0005874 // microtubule // inferred from electronic annotation /// 0005875 // microtubule associated complex // inferred from electronic annotation	AT4G38950	At.31131	0007017 // microtubule-based process // inferred from sequence or structural similarity /// 0007018 // microtubule-based movement // inferred from electronic annotation	0000166 // nucleotide binding // inferred from electronic annotation /// 0003774 // motor activity // inferred from electronic annotation /// 0003777 // microtubule motor activity // inferred from electronic annotation /// 0003777 // microtubule motor activity // inferred from sequence or structural similarity /// 0005524 // ATP binding // inferred from electronic annotation	NM_120055
A_84_P838353	1	5.16836	5.16836	218.832	970.564	4.43521									ta|TA53464_3702	chr5:11192127-11192068	Unknown		TCCTTAGTCATAGGAACACGTGTCAACAAAAGAGTTCTTGTTCAATGGCGAAGCAACTCC							chr5:11192123-11192064												TA53464_3702
A_84_P838344	1	42.1343	42.1343	3.03607	109.776	36.1575			NM_127874		816842	AT2G23100	DC1 domain-containing protein	At.39343	ref|NM_127874|ta|TA53462_3702|tc|TC374575	chr2:9845930-9845871	Arabidopsis thaliana cysteine/histidine-rich C1 domain-containing protein (AT2G23100) mRNA, complete cds [NM_127874]	GO:0008270(zinc ion binding)	GGGTTGTCTCTCAATGACGCTCATGATCCAGTTTACGCTTGTCTTCCTTGTAACTACATG	NM_127874	816842	cysteine/histidine-rich C1 domain-containing protein	AT2G23100		GO:0005515(protein binding)|GO:0008270(zinc ion binding)|GO:0009507(chloroplast)	chr2:9838850-9838791		NP456267		GO:6355(regulation of transcription, DNA-dependent)	GO:5515(protein binding); GO:8270(zinc ion binding)	GO:9507(chloroplast)	DC1 domain-containing protein [Arabidopsis thaliana]	2	F21P24.16; F21P24_16	AT2G23100		NM_127874	0009507 // chloroplast // inferred from electronic annotation	AT2G23100	At.39343	---	0005515 // protein binding // inferred from electronic annotation /// 0008270 // zinc ion binding // inferred from electronic annotation	NM_127874
A_84_P838191	1	256.634	256.634	0.236759	52.1415	220.23			NM_106322		844006	AT1G76720	GTP binding / GTPase/ translation initiation factor	At.70343	ref|NM_106322|ta|TA53392_3702|tc|NP168400|tc|TC368021	chr1:028803002-028802946	Arabidopsis thaliana translation initiation factor eIF-5B (AT1G76720) mRNA, complete cds [NM_106322]	GO:0003743(translation initiation factor activity)|GO:0003924(GTPase activity)|GO:0005525(GTP binding)|GO:0005575(cellular_component)|GO:0006413(translational initiation)	GCCGACGAAACTAGTCAAGGCTAAAACTCCTGATAGCTAAGAGGTGTGGAGGTTATAGAA	NM_106322	844006	translation initiation factor eIF-5B	AT1G76720		GO:0003743(translation initiation factor activity)|GO:0003924(GTPase activity)|GO:0005525(GTP binding)|GO:0005575(cellular_component)|GO:0006413(translational initiation)	chr1:028798108-028798052		NP168400		GO:6413(translational initiation)	GO:3743(translation initiation factor activity)	GO:0005622(intracellular);GO:0005840(ribosome);GO:0005737(cytoplasm)	translation initiation factor [Arabidopsis thaliana]	1	F28O16.9; F28O16_9	AT1G76720		NM_106322	---	AT1G76720 /// AT1G76820	At.70343	0006413 // translational initiation // inferred from sequence or structural similarity	0000166 // nucleotide binding // inferred from electronic annotation /// 0003743 // translation initiation factor activity // inferred from sequence or structural similarity /// 0003743 // translation initiation factor activity // inferred from electronic annotation /// 0003924 // GTPase activity // inferred from electronic annotation /// 0005525 // GTP binding // inferred from electronic annotat…	NM_106322
A_84_P838108	1	115.266	115.266	2.86058	282.955	98.9154			NM_001084726		5008017	AT3G21295	hypothetical protein	At.51364	ref|NM_001084726|gb|AK227934|ta|TA53347_3702|tc|TC383017	chr3:7489566-7489625	Arabidopsis thaliana uncharacterized protein (AT3G21295) mRNA, complete cds [NM_001084726]	GO:0003674(molecular_function)|GO:0005575(cellular_component)|GO:0008150(biological_process)	TTGTAGATTCAATTAGGGTGTTTTCTGGGTTTTGTGGTGCTTCGATAGGGGTTTTTGGTG	NM_001084726	5008017	hypothetical protein	AT3G21295		GO:0003674(molecular_function)|GO:0005575(cellular_component)|GO:0008150(biological_process)	chr3:7489560-7489619		TC383017										NM_001084726		AT3G21295	At.51364			NM_001084726
A_84_P838058	1	3313.73	3313.73	0.20724	589.321	2843.67			EG518275		840332	AT1G34315	hypothetical protein	At.45252	gb|EG518275|ta|TA53306_3702|tc|TC392786	chr1:12514095-12514036	AYBKB64TR pooled cDNA populations Arabidopsis thaliana cDNA, mRNA sequence [EG518275]	GO:0003674(molecular_function)|GO:0008150(biological_process)	CCACAGTCTTGAGACAAGTTGGGTTTGGTTTTTGCAATGTATCGAAAACTCCTTCCCTAG		840332	hypothetical protein	AT1G34315		GO:0003674(molecular_function)|GO:0008150(biological_process)|GO:0012505(endomembrane system)	chr1:12514117-12514058		TC392786										EG518275		AT1G34315	At.45252			EG518275
A_84_P837969	1	17.7776	17.7776	0.470347	7.17551	15.2558			NM_106584		844274	ATOCT2	ATOCT2 (ARABIDOPSIS THALIANA ORGANIC CATION/CARNITINE TRANSPORTER 2); carbohydrate transmembrane transporter/ sugar:hydrogen symporter	At.34126	ref|NM_106584|gb|AK227369|ta|TA53261_3702|tc|TC366607	chr1:29858973-29858931	Arabidopsis thaliana organic cation/carnitine transporter 2 (2-Oct) mRNA, complete cds [NM_106584]	GO:0005351(sugar:hydrogen symporter activity)|GO:0006810(transport)|GO:0006811(ion transport)|GO:0009705(plant-type vacuole membrane)|GO:0015144(carbohydrate transmembrane transporter activity)|GO:0016020(membrane)|GO:0055085(transmembrane transport)	TTCTCACCAAACATTTTGGGTTTACCCTGTTCTTCGATTCGTTAATGGATTTGGTCGAGC	NM_106584	844274	organic cation/carnitine transporter 2	2016-10-02		GO:0005351(sugar:hydrogen symporter activity)|GO:0006811(ion transport)|GO:0015144(carbohydrate transmembrane transporter activity)|GO:0016020(membrane)|GO:0016021(integral to membrane)	chr1:29854080-29854038		TC366607		GO:6811(ion transport); GO:6810(transport)	GO:15144(carbohydrate transporter activity); GO:5351(sugar porter activity)	GO:16020(membrane)	transporter-related [Arabidopsis thaliana]	1	YUP8H12R.2; YUP8H12R_2	AT1G79360		NM_106584	0016020 // membrane // inferred from sequence or structural similarity /// 0016021 // integral to membrane // inferred from electronic annotation	AT1G79360	At.34126	0006810 // transport // inferred from electronic annotation /// 0006811 // ion transport // inferred from electronic annotation /// 0055085 // transmembrane transport // inferred from electronic annotation	0005215 // transporter activity // inferred from electronic annotation /// 0005351 // sugar:hydrogen symporter activity // inferred from sequence or structural similarity /// 0015075 // ion transmembrane transporter activity // inferred from electronic annotation /// 0015144 // carbohydrate transmembrane transporter activity // inferred from sequence or structural similarity	NM_106584
A_84_P837733	1	219.525	219.525	0.490661	92.4331	188.385			NM_111587		819893	AT3G07070	protein kinase family protein	At.40408	ref|NM_111587|ta|TA53169_3702|ta|CNS0A7VP|tc|TC371081	chr3:2238325-2238384	Arabidopsis thaliana protein kinase domain-containing protein (AT3G07070) mRNA, complete cds [NM_111587]	GO:0004672(protein kinase activity)|GO:0004674(protein serine/threonine kinase activity)|GO:0005524(ATP binding)|GO:0006468(protein phosphorylation)|GO:0016301(kinase activity)	CTCAGACTCTGTTTTGTACAAGTTTCTTCGGACTTTGAATCCAATTCGCCGTGGTTTGAA	NM_111587	819893	protein kinase domain-containing protein	AT3G07070		GO:0004672(protein kinase activity)|GO:0004674(protein serine/threonine kinase activity)|GO:0005524(ATP binding)|GO:0005575(cellular_component)|GO:0006468(protein amino acid phosphorylation)|GO:0016301(kinase activity)	chr3:2238319-2238378		TC371081		GO:6468(protein amino acid phosphorylation)	GO:16301(kinase activity)	GO:5575(cellular_component)	protein kinase family protein [Arabidopsis thaliana]	3	F17A9.25	AT3G07070		NM_111587	---	AT3G07070	At.40408	0006468 // protein phosphorylation // inferred from electronic annotation	0000166 // nucleotide binding // inferred from electronic annotation /// 0004672 // protein kinase activity // inferred from electronic annotation /// 0004674 // protein serine/threonine kinase activity // inferred from electronic annotation /// 0005524 // ATP binding // inferred from electronic annotation /// 0016301 // kinase activity // inferred from sequence or structural similarity	NM_111587
A_84_P837725	1	26.1437	26.1437	0.481172	10.7951	22.4351			AY234409		815381	AT2G07706	hypothetical protein	At.70846	gb|AY234409|ta|TA53165_3702|tc|TC376767	chr2:3383800-3383754	Arabidopsis thaliana hypothetical protein (At2g07706) mRNA, complete cds [AY234409]	GO:0003674(molecular_function)|GO:0005575(cellular_component)|GO:0008150(biological_process)	TTTTTATAAGTGCGGGGAAAAGGGCGCCCTCTACTTCTACTTTTAACTAAACGCGAACAG		815381	hypothetical protein	AT2G07706		GO:0003674(molecular_function)|GO:0005575(cellular_component)|GO:0008150(biological_process)	chr2:3383803-3383757		TC376767			GO:0005554(molecular_function unknown)	GO:0008372(cellular_component unknown)	hypothetical protein	2	At2g07706	GI:29824934		AY234409	---	AT2G07706	At.70846	---	---	AY234409
A_84_P837722	1	56.0209	56.0209	0.38563	18.5388	48.0741			NM_179962		818405	AT2G38255	hypothetical protein	At.23316	ref|NM_179962|ta|TA53162_3702|tc|TC384217	chr2:16031056-16030785	Arabidopsis thaliana uncharacterized protein (AT2G38255) mRNA, complete cds [NM_179962]	GO:0003674(molecular_function)|GO:0005575(cellular_component)|GO:0008150(biological_process)	TTGGGCGGTGCATCCAAGATTATATGGGGATACTTTAACGCGACTTACGATATATTGGAC	NM_179962	818405	hypothetical protein	AT2G38255		GO:0003674(molecular_function)|GO:0005575(cellular_component)|GO:0008150(biological_process)	chr2:16023978-16023707		TC384217		GO:8150(biological_process)	GO:3674(molecular_function)	GO:5575(cellular_component)	unknown protein [Arabidopsis thaliana]	2	At2g38255.1	AT2G38255		NM_179962		AT2G38255	At.23316			NM_179962
A_84_P83769	1	29.1134	29.1134	0.420371	10.5024	24.9836			NM_122728		832932	AT5G28450	chlorophyll A-B binding protein, chloroplast, putative / LHCI type II CAB, putative""	At.55066	ref|NM_122728|gb|BX830713|tc|NP13351778|ta|CNS0A0R9	chr5:10374165-10374106	Arabidopsis thaliana light-harvesting complex I chlorophyll a/b binding protein 2 (AT5G28450) mRNA, complete cds [NM_122728]	GO:0009765(photosynthesis, light harvesting)|GO:0015979(photosynthesis)|GO:0016020(membrane)|GO:0016168(chlorophyll binding)|GO:0030076(light-harvesting complex)	TTTTTTCAGCTCATCTGCCCGGCTATCTCGCAGATCGCAAGACAAACCATTTAGCAACCT	NM_122728	832932	light-harvesting complex I chlorophyll a/b binding protein 2	AT5G28450		GO:0009507(chloroplast)|GO:0009765(photosynthesis, light harvesting)|GO:0015979(photosynthesis)|GO:0016020(membrane)|GO:0016168(chlorophyll binding)|GO:0030076(light-harvesting complex)	chr5:10374161-10374102		NP13351778										NM_122728		AT5G28450	At.55066			NM_122728
A_84_P837649	1	4.50404	4.50404	5.04144	19.4858	3.86513			NM_105781		843452	GLIP6	GLIP6; carboxylesterase/ lipase	At.35228	ref|NM_105781|ta|TA53126_3702|tc|TC373451	chr1:26825848-26825690	Arabidopsis thaliana GDSL esterase/lipase 6 (GLIP6) mRNA, complete cds [NM_105781]	GO:0004091(carboxylesterase activity)|GO:0006629(lipid metabolic process)|GO:0016298(lipase activity)	GCTGACTTCATCTCGGAATTTGTAGGCCTTCCATTACAGAAACCATTCTTGGAATTGCAG	NM_105781	843452	GDSL esterase/lipase 6	GLIP6		GO:0004091(carboxylesterase activity)|GO:0006629(lipid metabolic process)|GO:0012505(endomembrane system)|GO:0016298(lipase activity)	chr1:26822186-26822028		TC373451		GO:6629(lipid metabolism)	GO:16298(lipase activity)	GO:12505(endomembrane system)	GLIP6 (GDSL-motif lipase/hydrolase 6); carboxylic ester hydrolase [Arabidopsis thaliana]	1	F23N20.11; F23N20_11; GDSL-motif lipase/hydrolase 6	AT1G71120		NM_105781	0005576 // extracellular region // inferred from electronic annotation /// 0012505 // endomembrane system // inferred from electronic annotation	AT1G71120	At.35228	0006629 // lipid metabolic process // inferred from electronic annotation /// 0016042 // lipid catabolic process // inferred from electronic annotation	0004091 // carboxylesterase activity // inferred from sequence or structural similarity /// 0016298 // lipase activity // inferred from sequence or structural similarity /// 0016787 // hydrolase activity // inferred from electronic annotation /// 0016788 // hydrolase activity, acting on ester bonds // inferred from electronic annotation	NM_105781	NM_105781
A_84_P837569	1	211.37	211.37	0.469673	85.1924	181.387			NM_001125870		6241415	AT5G40451	hypothetical protein	At.21737	ref|NM_123409|ta|TA53081_3702|ta|TA49492_3702|tc|TC374324	unmapped	Arabidopsis thaliana uncharacterized protein (AT5G40450) mRNA, complete cds [NM_123409]	GO:0003674(molecular_function)|GO:0005886(plasma membrane)|GO:0008150(biological_process)|GO:0009507(chloroplast)	AGCCGGTAATAGAAGAAGATCCAACAGAAGCCAAACACTCACTAGAACCAGAAGAGGATA	NM_123409	834043	hypothetical protein	AT5G40450		GO:0003674(molecular_function)|GO:0005575(cellular_component)|GO:0008150(biological_process)	chr5:16194413-16194354		TC374324										NM_123409	0005886 // plasma membrane // inferred from direct assay /// 0009507 // chloroplast // inferred from direct assay	AT5G40450	At.21737	0006950 // response to stress // inferred from electronic annotation	---	NM_123409
A_84_P837084	1	1071.51	1071.51	0.492267	452.645	919.511			NM_104608		842197	AT1G58280	hypothetical protein	At.22489	ref|NM_001198334|ref|NM_104608|ref|NM_001160963|ref|NM_179495	chr1:21625664-21625411	Arabidopsis thaliana phosphoglycerate mutase-like protein (AT1G58280) mRNA, complete cds [NM_001198334]	GO:0009507(chloroplast)	GGCTTACTTATCTGAGGATCTCTTTGATGCACATCTTACACCTCTTGGATGGCAACAAGT	NM_001198334	842197	phosphoglycerate mutase-like protein	AT1G58280		GO:0009507(chloroplast)	chr1:21621999-21621746		TC390408										NM_001198334		AT1G58280	At.22489			NM_001198334
A_84_P836970	1	42.5456	42.5456	0.239731	8.75267	36.5104			NM_128024		816999	ATCSLC08	ATCSLC08; cellulose synthase/ transferase, transferring glycosyl groups""	At.39129	ref|NM_128024|ta|TA52713_3702|tc|TC360503	chr2:10480969-10480910	Arabidopsis thaliana putative xyloglucan glycosyltransferase 8 (ATCSLC08) mRNA, complete cds [NM_128024]	GO:0005575(cellular_component)|GO:0016757(transferase activity, transferring glycosyl groups)|GO:0016759(cellulose synthase activity)	TAGTTGAAGTAGAGGAACCAGACTCTGCATTTCAACCAATGGAGAAGAGTAGAGGCAAGA	NM_128024	816999	putative xyloglucan glycosyltransferase 8	ATCSLC08		GO:0005575(cellular_component)|GO:0008150(biological_process)|GO:0016757(transferase activity, transferring glycosyl groups)|GO:0016759(cellulose synthase activity)	chr2:10473890-10473831		TC360503			GO:16759(cellulose synthase activity)	GO:0008372(cellular_component unknown)	ATCSLC08 (Cellulose synthase-like C8); transferase, transferring glycosyl groups [Arabidopsis thaliana]	2	ATCSLC8; CSLC08; Cellulose synthase-like C8; F25P17.7; F25P17_7	AT2G24630		NM_128024	0000139 // Golgi membrane // inferred from electronic annotation /// 0005794 // Golgi apparatus // inferred from electronic annotation /// 0016020 // membrane // inferred from electronic annotation /// 0016021 // integral to membrane // inferred from electronic annotation	AT2G24630	At.39129	0007047 // cellular cell wall organization // inferred from electronic annotation	0016740 // transferase activity // inferred from electronic annotation /// 0016757 // transferase activity, transferring glycosyl groups // inferred from sequence or structural similarity /// 0016757 // transferase activity, transferring glycosyl groups // inferred from electronic annotation /// 0016759 // cellulose synthase activity // inferred from sequence or structural similarity	NM_128024	NM_128024
A_84_P836925	1	29.2748	29.2748	46.4488	1166.89	25.1221			BX832035					At.25345	gb|BX832035|ta|TA52691_3702|ta|TA46605_3702|tc|TC391895	unmapped	Arabidopsis thaliana Full-length cDNA Complete sequence from clone GSLTPGH48ZB02 of Hormone Treated Callus of strain col-0 of Arabidopsis thaliana (thale cress) [BX832035]		AGTCATCTATGGCCCATTTCCAGGTCTGATTTTTCTGTCTTTAAGCCTAATCGCTCTCTG							chr5:14089346-14089287		TC391895										BX832035			At.25345			BX832035
A_84_P836803	1	6.57568	6.57568	4.61744	26.0557	5.6429			NM_104880		842495	AT1G62000	hypothetical protein	At.43775	ref|NM_104880|ref|NM_104903|ref|NM_104887|gb|BT002422	chr1:22917593-22917652	Arabidopsis thaliana uncharacterized protein (AT1G62000) mRNA, complete cds [NM_104880]	GO:0003674(molecular_function)|GO:0008150(biological_process)	AAAGGATTGAGCGTGAGGTGCTCTCATATTCTCATGCATGCGTATTCCTCAAACCTATAT	NM_104880	842495	hypothetical protein	AT1G62000		GO:0003674(molecular_function)|GO:0008150(biological_process)|GO:0012505(endomembrane system)	chr1:22913928-22913987		TC395243		GO:8150(biological_process)	GO:3674(molecular_function)	GO:12505(endomembrane system)	unknown protein [Arabidopsis thaliana]	1	F8K4.19; F8K4_19	AT1G62000		NM_104880	0012505 // endomembrane system // inferred from electronic annotation	AT1G62000 /// AT1G62060 /// AT1G62080 /// AT1G62220	At.43775	---	---	NM_104880
A_84_P836775	1	4.09586	4.09586	12.6829	44.5786	3.51485			NM_148080		834335	AT5G43175	basic helix-loop-helix (bHLH) family protein	At.55333	ref|NM_148080|ta|TA52608_3702|tc|TC389588	chr5:17351836-17351895	Arabidopsis thaliana transcription factor bHLH139 (AT5G43175) mRNA, complete cds [NM_148080]	GO:0003677(DNA binding)|GO:0003700(sequence-specific DNA binding transcription factor activity)|GO:0005634(nucleus)|GO:0006355(regulation of transcription, DNA-dependent)	CAATTTGGTTACCGAGCCTAAGACTGCTTGGAGAGATGGTCAAAGCCTAAGCAGTTATAA	NM_148080	834335	transcription factor bHLH139	AT5G43175		GO:0003677(DNA binding)|GO:0003700(transcription factor activity)|GO:0005634(nucleus)|GO:0045449(regulation of transcription)	chr5:17334608-17334667		TC389588										NM_148080		AT5G43175	At.55333			NM_148080
A_84_P836671	1	859.999	859.999	0.4766	351.733	738.006									ta|TA52555_3702	chr1:4681249-4681189	Unknown		CCTGAAGAAAACATGGTCCATCATAACCCACATCTGGAGATAACAGAGGAATCAGAGCAG							chr1:4681252-4681192												TA52555_3702
A_84_P836629	1	74.133	74.133	0.0508412	3.23437	63.6171			NM_112034		820374	AT3G12000	S-locus related protein SLR1, putative (S1)""	At.39659	ref|NM_112034|ta|TA52529_3702|tc|TC370002	chr3:3818378-3818319	Arabidopsis thaliana putative S-locus related protein SLR1 (AT3G12000) mRNA, complete cds [NM_112034]	GO:0005529(sugar binding)|GO:0048544(recognition of pollen)	GGAGGAGCTCATGGATATGAGGAATTACGTCGTCGGAGGTCAAGATCTATATGTCCAAAT	NM_112034	820374	putative S-locus related protein SLR1	AT3G12000		GO:0005529(sugar binding)|GO:0012505(endomembrane system)|GO:0048544(recognition of pollen)	chr3:3818372-3818313		TC370002		GO:8150(biological_process)	GO:5529(sugar binding)	GO:12505(endomembrane system)	S-locus related protein SLR1, putative (S1) [Arabidopsis thaliana]	3	MEC18.8	AT3G12000		NM_112034	0012505 // endomembrane system // inferred from electronic annotation	AT3G12000	At.39659	0048544 // recognition of pollen // inferred from electronic annotation	0005529 // sugar binding // inferred from electronic annotation /// 0005529 // sugar binding // inferred from sequence or structural similarity	NM_112034
A_84_P836433	1	14.8566	14.8566	3.10736	39.6163	12.7492			NM_115367		824675	AT3G55090	ATPase, coupled to transmembrane movement of substances""	At.35054	ref|NM_115367|ta|TA52460_3702|tc|TC361860	chr3:20428379-20428320	Arabidopsis thaliana ABC transporter G family member 16 (AT3G55090) mRNA, complete cds [NM_115367]	GO:0016020(membrane)|GO:0042626(ATPase activity, coupled to transmembrane movement of substances)	CAAATTTAACCTTGAAAGAAGCGATTTCCGCCAGCATAAGCAGAGGAAAACTAGTCTCCG	NM_115367	824675	ABC transporter G family member 16	AT3G55090		GO:0016020(membrane)|GO:0042626(ATPase activity, coupled to transmembrane movement of substances)	chr3:20417402-20417343		TC361860		GO:0006824(cobalt ion transport);GO:0015846(polyamine transport);GO:0015706(nitrate transport);GO:0017004(cytochrome biogenesis);GO:0006810(transport);GO:0006865(amino acid transport);GO:0009877(nodulation)	GO:42626(ATPase activity, coupled to transmembrane movement of substances)	GO:0019866(inner membrane);GO:0030288(periplasmic space (sensu Gram-negative Bacteria));GO:0016020(membrane)	ABC transporter family protein [Arabidopsis thaliana]	3	At3g55090.1	AT3G55090		NM_115367	0016020 // membrane // inferred from electronic annotation /// 0016021 // integral to membrane // inferred from electronic annotation	AT3G55090	At.35054	0006810 // transport // inferred from electronic annotation	0000166 // nucleotide binding // inferred from electronic annotation /// 0005524 // ATP binding // inferred from electronic annotation /// 0016887 // ATPase activity // inferred from electronic annotation /// 0017111 // nucleoside-triphosphatase activity // inferred from electronic annotation /// 0042626 // ATPase activity, coupled to transmembrane movement of substances // inferred from sequence…	NM_115367
A_84_P836411	1	280.394	280.394	0.355713	85.5915	240.619			NM_117561		827131	AT4G14760	hypothetical protein	At.33245	ref|NM_117561|ta|TA52451_3702|tc|TC358260	chr4:8477706-8477765	Arabidopsis thaliana kinase interacting-like protein (AT4G14760) mRNA, complete cds [NM_117561]	GO:0005634(nucleus)	GAGGAATGCTGATTTGGAGAAATTGCTTCTGGAATCAAACACCAAACTAGACGGTTCCAG	NM_117561	827131	kinase interacting-like protein	AT4G14760		GO:0005634(nucleus)	chr4:8477711-8477770		TC358260		GO:0006412(protein biosynthesis);GO:0007165(signal transduction);GO:0007010(cytoskeleton organization and biogenesis);GO:0006413(translational initiation);GO:0006415(translational termination);GO:0030155(regulation of cell adhesion);GO:0006887(exocytosis);GO:0030334(regulation of cell migration);GO:0045995(regulation of embryonic development)	GO:0003743(translation initiation factor activity);GO:0003779(actin binding);GO:0004871(signal transducer activity);GO:0005102(receptor binding);GO:0005525(GTP binding);GO:0016149(translation release factor activity, codon specific);GO:0003774(motor activity);GO:0005198(structural molecule activity)	GO:16020(membrane)	M protein repeat-containing protein [Arabidopsis thaliana]	4	DL3420W; FCAALL.305	AT4G14760		NM_117561	0005634 // nucleus // inferred from direct assay	AT4G14760	At.33245	---	---	NM_117561
A_84_P836406	1	32.7832	32.7832	0.15345	4.31697	28.1328			NM_148466		838076	AT1G15125	S-adenosylmethionine-dependent methyltransferase/ methyltransferase	At.45283	ref|NM_148466|ta|TA52449_3702|tc|TC373933	chr1:5204806-5204865	Arabidopsis thaliana S-adenosyl-L-methionine-dependent methyltransferase domain-containing protein (AT1G15125) mRNA, complete cds [NM_148466]	GO:0005575(cellular_component)|GO:0008150(biological_process)|GO:0008168(methyltransferase activity)|GO:0008757(S-adenosylmethionine-dependent methyltransferase activity)	GCTCGACATCACTAACCATTCCTTTTCATCTTTTACAATCGCAGACTTTGGTTGCTCCTC	NM_148466	838076	S-adenosyl-L-methionine-dependent methyltransferase domain-containing protein	AT1G15125		GO:0005575(cellular_component)|GO:0008150(biological_process)|GO:0008168(methyltransferase activity)|GO:0008757(S-adenosylmethionine-dependent methyltransferase activity)	chr1:5204811-5204870		TC373933		GO:8150(biological_process)	GO:8757(S-adenosylmethionine-dependent methyltransferase activity)	GO:5575(cellular_component)	S-adenosyl-L-methionine:carboxyl methyltransferase family protein [Arabidopsis thaliana]	1	At1g15125.1	AT1G15125		NM_148466		AT1G15125	At.45283			NM_148466
A_84_P836357	1	22.9045	22.9045	0.222082	4.36511	19.6554			NM_116738		825841	AT4G04990	hypothetical protein	At.54151	ref|NM_116738|ta|TA52432_3702|tc|TC376266	chr4:2555312-2555371	Arabidopsis thaliana uncharacterized protein (AT4G04990) mRNA, complete cds [NM_116738]	GO:0003674(molecular_function)|GO:0008150(biological_process)	TGATACGTATGATTACGAACAGGACCATCATCACGACCATGATCGTGACCGTTCTTCTAA	NM_116738	825841	hypothetical protein	AT4G04990		GO:0003674(molecular_function)|GO:0008150(biological_process)|GO:0012505(endomembrane system)	chr4:2555314-2555373		TC376266										NM_116738	0012505 // endomembrane system // inferred from electronic annotation	AT4G04990	At.54151	---	---	NM_116738
A_84_P836276	1	56.3396	56.3396	0.11133	5.38254	48.3476			NM_105317		842964	AT1G66460	protein kinase family protein	At.17489	ref|NM_105317|ta|TA52394_3702|tc|TC368861	chr1:24794721-24794662	Arabidopsis thaliana protein kinase-like protein (AT1G66460) mRNA, complete cds [NM_105317]	GO:0004672(protein kinase activity)|GO:0004674(protein serine/threonine kinase activity)|GO:0005524(ATP binding)|GO:0005575(cellular_component)|GO:0006468(protein phosphorylation)|GO:0016301(kinase activity)	TGCCATAGCCTATTTACATAATGGCACTGAGCAATGCGTTGTGCATAGAGACATTAAACC	NM_105317	842964	protein kinase-like protein	AT1G66460		GO:0004672(protein kinase activity)|GO:0004674(protein serine/threonine kinase activity)|GO:0005524(ATP binding)|GO:0005575(cellular_component)|GO:0006468(protein amino acid phosphorylation)|GO:0016301(kinase activity)	chr1:24791058-24790999		TC368861		GO:6468(protein amino acid phosphorylation)	GO:16301(kinase activity)	GO:5575(cellular_component)	protein kinase family protein [Arabidopsis thaliana]	1	F28G11.10; F28G11_10	AT1G66460		NM_105317	---	AT1G66460	At.17489	0006468 // protein phosphorylation // inferred from electronic annotation	0004672 // protein kinase activity // inferred from electronic annotation /// 0004674 // protein serine/threonine kinase activity // inferred from electronic annotation /// 0005524 // ATP binding // inferred from electronic annotation /// 0016301 // kinase activity // inferred from sequence or structural similarity /// 0016301 // kinase activity // inferred from electronic annotation	NM_105317
A_84_P835897	1	100.907	100.907	3.15117	272.868	86.5927									ta|TA52229_3702	chr3:790544-790603	Unknown		TGCACGCATATCGGAATCATCGTTGGTTAAAAACTGATCAAGCCGATGAAATGTTTGTTG							chr3:790537-790596												TA52229_3702
A_84_P835879	1	357.421	357.421	2.26165	693.692	306.72			NM_127245		816195	UBC23	UBC23 (UBIQUITIN-CONJUGATING ENZYME 23); small conjugating protein ligase/ ubiquitin-protein ligase	At.48482	ref|NM_127245|ta|TA52214_3702|tc|TC358935	chr2:7342254-7342195	Arabidopsis thaliana putative ubiquitin-conjugating enzyme E2 23 (UBC23) mRNA, complete cds [NM_127245]	GO:0004842(ubiquitin-protein ligase activity)|GO:0005829(cytosol)|GO:0019787(small conjugating protein ligase activity)|GO:0043687(post-translational protein modification)|GO:0051246(regulation of protein metabolic process)	GTTAAACCCCAATCTGTACGAAGAAGGCAAAGTCTGTCTTAGCCTTCTCAATACCTGGAC	NM_127245	816195	putative ubiquitin-conjugating enzyme E2 23	UBC23		GO:0004842(ubiquitin-protein ligase activity)|GO:0005575(cellular_component)|GO:0019787(small conjugating protein ligase activity)|GO:0043687(post-translational protein modification)|GO:0051246(regulation of protein metabolic process)	chr2:7335172-7335113		TC358935		GO:6464(protein modification process); GO:6512(ubiquitin cycle)	GO:4842(ubiquitin-protein ligase activity)	GO:5575(cellular_component)	UBC23 (ubiquitin-conjugating enzyme 22); ubiquitin-protein ligase [Arabidopsis thaliana]	2	F12A24.10; F12A24_10; UBC23; ubiquitin-conjugating enzyme 22	AT2G16920		NM_127245	---	AT2G16920	At.48482	0043687 // post-translational protein modification // inferred from electronic annotation /// 0051246 // regulation of protein metabolic process // inferred from electronic annotation	0000166 // nucleotide binding // inferred from electronic annotation /// 0004842 // ubiquitin-protein ligase activity // inferred from sequence or structural similarity /// 0004842 // ubiquitin-protein ligase activity // inferred from electronic annotation /// 0005524 // ATP binding // inferred from electronic annotation /// 0016874 // ligase activity // inferred from electronic annotation /// 00…	NM_127245	NM_127245
A_84_P835829	1	138.789	138.789	0.469691	55.941	119.102			EG445978					At.48464	ta|TA52200_3702	chr2:3300276-3300335	Unknown		GTCGTTCATTAGCCCTACTAGTCAAGCACGGGAAGCTAACTTTCTATCAACAAAGCTAGC							chr2:3300279-3300338												TA52200_3702
A_84_P835549	1	13.9753	13.9753	2.62528	31.4846	11.9928									ta|TA52094_3702|tc|TC397277	chr3:5838015-5838074	Rep: Arabidopsis thaliana genomic DNA, chromosome 3, TAC clone:K14A17 - Arabidopsis thaliana (Mouse-ear cress), partial (95%) [TC397277]		TTAGTTGTTTTTGACGTCTGTTTAGCAGCTAGATCACCAAAAGCTCTTGGTAGAGGGTCC							chr3:5838009-5838068		TC397277										TA52094_3702
A_84_P835388	1	13.9931	13.9931	3.1074	37.314	12.0081			NM_127470		816430	AT2G19130	S-locus lectin protein kinase family protein	At.39891	ref|NM_127470|ta|TA52010_3702|tc|TC360528	chr2:8301087-8301146	Arabidopsis thaliana S-locus lectin protein kinase-like protein (AT2G19130) mRNA, complete cds [NM_127470]	GO:0004672(protein kinase activity)|GO:0004674(protein serine/threonine kinase activity)|GO:0005524(ATP binding)|GO:0005529(sugar binding)|GO:0006468(protein phosphorylation)|GO:0048544(recognition of pollen)	TGGGTAGCCAATCGAGACAAAGCAGTTTCCGACAAAAACTCATCAGTTTTCAAAATCTCC	NM_127470	816430	S-locus lectin protein kinase-like protein	AT2G19130		GO:0004672(protein kinase activity)|GO:0004674(protein serine/threonine kinase activity)|GO:0005524(ATP binding)|GO:0005529(sugar binding)|GO:0006468(protein amino acid phosphorylation)|GO:0012505(endomembrane system)|GO:0048544(recognition of pollen)	chr2:8294005-8294064		TC360528		GO:6468(protein amino acid phosphorylation)	GO:4672(protein kinase activity)	GO:12505(endomembrane system)	S-locus lectin protein kinase family protein [Arabidopsis thaliana]	2	T20K24.15; T20K24_15	AT2G19130		NM_127470	0012505 // endomembrane system // inferred from electronic annotation /// 0044459 // plasma membrane part // inferred from sequence or structural similarity	AT2G19130	At.39891	0006468 // protein phosphorylation // inferred from electronic annotation /// 0048544 // recognition of pollen // inferred from electronic annotation	0000166 // nucleotide binding // inferred from electronic annotation /// 0004672 // protein kinase activity // inferred from electronic annotation /// 0004672 // protein kinase activity // inferred from sequence or structural similarity /// 0004674 // protein serine/threonine kinase activity // inferred from electronic annotation /// 0004674 // protein serine/threonine kinase activity // inferred…	NM_127470
A_84_P835364	1	26.6573	26.6573	2.4944	57.0616	22.8758			NM_117621		827199	CYP705A1	CYP705A1; electron carrier/ heme binding / iron ion binding / monooxygenase/ oxygen binding	At.43755	ref|NM_117621|gb|AK228903|ta|TA52002_3702|tc|TC365367	chr4:8753063-8753004	Arabidopsis thaliana cytochrome P450, family 705, subfamily A, polypeptide 1 (CYP705A1) mRNA, complete cds [NM_117621]	GO:0004497(monooxygenase activity)|GO:0005506(iron ion binding)|GO:0009055(electron carrier activity)|GO:0019825(oxygen binding)|GO:0020037(heme binding)|GO:0055114(oxidation-reduction process)	CTACTTTGTCTTCTTCAAAAAACCAAAGGTTAACTTGGATTGGCTTCCGAGCCCTCCTTC	NM_117621	827199	cytochrome P450, family 705, subfamily A, polypeptide 1	CYP705A1		GO:0004497(monooxygenase activity)|GO:0005506(iron ion binding)|GO:0009055(electron carrier activity)|GO:0012505(endomembrane system)|GO:0019825(oxygen binding)|GO:0020037(heme binding)	chr4:8753063-8753004		TC365367		GO:0006118(electron transport)	GO:0004497(monooxygenase activity);GO:0019825(oxygen binding)	GO:0012505(endomembrane system)	CYP705A1 (cytochrome P450, family 705, subfamily A, polypeptide 1); oxygen binding [Arabidopsis thaliana]	4	DL3710C; FCAALL.270; cytochrome P450; family 705; subfamily A; polypeptide 1	AT4G15330		NM_117621	0012505 // endomembrane system // inferred from electronic annotation	AT4G15330	At.43755	0055114 // oxidation reduction // inferred from electronic annotation	0004497 // monooxygenase activity // inferred from electronic annotation /// 0005506 // iron ion binding // inferred from electronic annotation /// 0009055 // electron carrier activity // inferred from electronic annotation /// 0016491 // oxidoreductase activity // inferred from electronic annotation /// 0019825 // oxygen binding // inferred from sequence or structural similarity /// 0020037 // h…	NM_117621	NM_117621
A_84_P83519	1	14.5844	14.5844	0.316118	3.95638	12.5155			NM_148617		842519	AT1G62225	hypothetical protein	At.28606	ref|NM_148617|gb|AY065307|ta|TA38262_3702|ta|AU238953	chr1:22993437-22993378	Arabidopsis thaliana uncharacterized protein (AT1G62225) mRNA, complete cds [NM_148617]	GO:0003674(molecular_function)|GO:0008150(biological_process)	AAGACTAGAGATTGCCACCTTTATTAATTATGATGAAAGTGCTACTCTTTGTGTGATGTC	NM_148617	842519	hypothetical protein	AT1G62225		GO:0003674(molecular_function)|GO:0008150(biological_process)|GO:0012505(endomembrane system)	chr1:22989772-22989713		TC379042										NM_148617		AT1G62225	At.28606			NM_148617
A_84_P835182	1	16.9669	16.9669	1215.11	17692.1	14.5601									ta|TA51914_3702	chr4:4797549-4797608	Unknown		GTTATCATCATTGTCTCCTTTCGTGACACGTGTATCTGTGCTGGACATGATCGACTCTTC							chr4:4797552-4797611												TA51914_3702
A_84_P834999	1	17.8488	17.8488	0.446761	6.84298	15.3169			NM_103765		841292	AT1G48700	iron ion binding / oxidoreductase, acting on paired donors, with incorporation or reduction of molecular oxygen, 2-oxoglutarate as one donor, and incorporation of one atom each of oxygen into both donors""	At.38368	ref|NM_103765|gb|AK227756|ta|TA51814_3702|tc|NP313544	chr1:18016085-18016026	Arabidopsis thaliana oxidoreductase (AT1G48700) mRNA, complete cds [NM_103765]	GO:0005506(iron ion binding)|GO:0005575(cellular_component)|GO:0016705(oxidoreductase activity, acting on paired donors, with incorporation or reduction of molecular oxygen)|GO:0031418(L-ascorbic acid binding)|GO:0055114(oxidation-reduction process)	GAAAGTGGGCTAATGAGACAAACTTCACGATCAGGAGACCAGACAACACGAGTAAATACG	NM_103765	841292	oxidoreductase	AT1G48700		GO:0005506(iron ion binding)|GO:0005575(cellular_component)|GO:0016706(oxidoreductase activity, acting on paired donors, with incorporation or reduction of molecular oxygen, 2-oxoglutarate as one donor, and incorporation of one atom each of oxygen into both donors)|GO:0019538(protein metabolic process)	chr1:18012417-18012358		NP313544		GO:19538(protein metabolic process)	GO:16706(oxidoreductase activity, acting on paired donors, with incorporation or reduction of molecular oxygen, 2-oxoglutarate as one donor, and incorporation of one atom each of oxygen into both donors)	GO:5575(cellular_component)	oxidoreductase, acting on paired donors, with incorporation or reduction of molecular oxygen, 2-oxoglutarate as one donor, and incorporation of one atom each of oxygen into both donors [Arabidopsis thaliana]	1	F11I4.12; F11I4_12	AT1G48700		NM_103765		AT1G48700	At.38368			NM_103765
A_84_P834949	1	4.53998	4.53998	7.0688	27.5398	3.89597									ta|TA51789_3702	unmapped	Unknown		AATGAATGTGATAGGCAATAGGTTAGCCAGTGATTGTGTGGACTGGTTTGTGATTGTGTG							chr2:6459975-6459908												TA51789_3702
A_84_P834894	1	6.34441	6.34441	3.29229	17.9247	5.44444			NM_127411		816370	HB-2	HB-2 (HOMEOBOX-2); DNA binding / transcription factor	At.52810	ref|NM_127411|ta|TA51743_3702|ta|TA51401_3702|tc|TC382376	chr2:8057685-8056978	Arabidopsis thaliana homeobox-leucine zipper protein ATHB-21 (HB21) mRNA, complete cds [NM_127411]	GO:0003677(DNA binding)|GO:0003700(sequence-specific DNA binding transcription factor activity)|GO:0005634(nucleus)|GO:0006355(regulation of transcription, DNA-dependent)	AACTCAAGAATGCATACGAAACCACCGTCGTTGAGAAATGTCGTCTTGATTCTGAGGTTA	NM_127411	816370	homeobox-leucine zipper protein ATHB-21	HB21		GO:0003677(DNA binding)|GO:0003700(transcription factor activity)|GO:0005634(nucleus)|GO:0006355(regulation of transcription, DNA-dependent)|GO:0045449(regulation of transcription)	chr2:8050603-8049896		TC382376										NM_127411	0005634 // nucleus // inferred from electronic annotation /// 0005634 // nucleus // inferred from sequence or structural similarity	AT2G18550	At.52810	0006350 // transcription // inferred from electronic annotation /// 0006355 // regulation of transcription, DNA-dependent // inferred from electronic annotation /// 0006355 // regulation of transcription, DNA-dependent // inferred from sequence or structural similarity /// 0006950 // response to stress // inferred from electronic annotation /// 0045449 // regulation of transcription // inferred f…	0003677 // DNA binding // inferred from sequence or structural similarity /// 0003677 // DNA binding // inferred from electronic annotation /// 0003700 // sequence-specific DNA binding transcription factor activity // inferred from sequence or structural similarity /// 0003700 // sequence-specific DNA binding transcription factor activity // inferred from electronic annotation /// 0030528 // tran…	NM_127411
A_84_P834885	1	5.67882	5.67882	4.55709	22.2079	4.87326									ta|TA51735_3702|tc|TC384643	unmapped	Unknown		AGAAAGTTGAGGAGGCTAACCCCAAGAATGTCACTCTTGTCGATGAAATTGAACATCGAA									TC384643										TA51735_3702
A_84_P834792	1	207.59	207.59	0.0771876	13.7504	178.143			NM_120579		830379	AT5G04970	pectinesterase, putative""	At.27773	ref|NM_120579|ta|TA51684_3702|tc|TC363720	chr5:1466689-1466630	Arabidopsis thaliana Putative pectinesterase/pectinesterase inhibitor 47 (AT5G04970) mRNA, complete cds [NM_120579]	GO:0004857(enzyme inhibitor activity)|GO:0005618(cell wall)|GO:0030599(pectinesterase activity)|GO:0042545(cell wall modification)	AATCATCACCTTCCGATCCTTACCATTACGGAAAGTTCACAATGAAGCAATGCCTCAAAC	NM_120579	830379	Putative pectinesterase/pectinesterase inhibitor 47	AT5G04970		GO:0004857(enzyme inhibitor activity)|GO:0005618(cell wall)|GO:0030599(pectinesterase activity)|GO:0042545(cell wall modification)	chr5:1466688-1466629		TC363720		GO:42545(cell wall modification)	GO:30599(pectinesterase activity)	GO:5618(cell wall)	pectinesterase, putative [Arabidopsis thaliana]	5	MUG13.17; MUG13_17	AT5G04970		NM_120579	0005576 // extracellular region // inferred from electronic annotation /// 0005618 // cell wall // inferred from electronic annotation /// 0005618 // cell wall // inferred from sequence or structural similarity	AT5G04970	At.27773	0007047 // cellular cell wall organization // inferred from electronic annotation /// 0042545 // cell wall modification // inferred from electronic annotation /// 0042545 // cell wall modification // inferred from sequence or structural similarity	0004857 // enzyme inhibitor activity // inferred from electronic annotation /// 0016787 // hydrolase activity // inferred from electronic annotation /// 0030599 // pectinesterase activity // inferred from electronic annotation /// 0030599 // pectinesterase activity // inferred from sequence or structural similarity /// 0045330 // aspartyl esterase activity // inferred from electronic annotation	NM_120579
A_84_P834657	1	20.161	20.161	2.01316	34.83	17.3011			NM_001083995		837093	ATX2	ATX2 (ARABIDOPSIS TRITHORAX-LIKE PROTEIN 2); DNA binding / histone methyltransferase(H3-K4 specific)	At.46306	ref|NM_001083995|ref|NM_100464|gb|AK226560|ta|TA51559_3702	chr1:1754459-1754518	Arabidopsis thaliana histone-lysine N-methyltransferase ATX2 (ATX2) mRNA, complete cds [NM_001083995]	GO:0003677(DNA binding)|GO:0005634(nucleus)|GO:0006355(regulation of transcription, DNA-dependent)|GO:0042800(histone methyltransferase activity (H3-K4 specific))|GO:0051568(histone H3-K4 methylation)	AATGTCGTGTGTCCCAAAAGAAGAAGAAGGAGAAGATACCCAAATCAAAACCGAACTCCA	NM_001083995	837093	histone-lysine N-methyltransferase ATX2	ATX2		GO:0003677(DNA binding)|GO:0005634(nucleus)|GO:0006355(regulation of transcription, DNA-dependent)|GO:0042800(histone methyltransferase activity (H3-K4 specific))|GO:0045449(regulation of transcription)|GO:0051568(histone H3-K4 methylation)	chr1:1754460-1754519		TC391529										NM_001083995	0005634 // nucleus // inferred from direct assay /// 0005634 // nucleus // inferred from electronic annotation /// 0005737 // cytoplasm // inferred from direct assay /// 0005737 // cytoplasm // inferred from electronic annotation /// 0005886 // plasma membrane // inferred from direct assay	AT1G05830 /// AT2G31650	At.46306	0006355 // regulation of transcription, DNA-dependent // inferred from sequence or structural similarity /// 0009909 // regulation of flower development // inferred from genetic interaction /// 0009909 // regulation of flower development // inferred from mutant phenotype /// 0010093 // specification of floral organ identity // inferred from mutant phenotype /// 0016568 // chromatin modification /…	0003677 // DNA binding // inferred from sequence or structural similarity /// 0003677 // DNA binding // inferred from electronic annotation /// 0005515 // protein binding // inferred from electronic annotation /// 0008168 // methyltransferase activity // inferred from electronic annotation /// 0008270 // zinc ion binding // inferred from electronic annotation /// 0010314 // phosphatidylinositol-5…	NM_001083995	NM_001083995 /// NM_100464 /// NM_179839
A_84_P834475	1	4.71318	4.71318	3.9262	15.8799	4.0446			NM_115211		824519	AT3G53510	ABC transporter family protein	At.35188	ref|NM_115211|ta|TA51388_3702|ta|BX834847|tc|TC361569	chr3:19850215-19850156	Arabidopsis thaliana ABC transporter G family member 20 (AT3G53510) mRNA, complete cds [NM_115211]	GO:0006810(transport)|GO:0016020(membrane)|GO:0042626(ATPase activity, coupled to transmembrane movement of substances)	CAGCGTGAAGATCAAGAAGAAGTTTAAGCCCTTTCCTTGTTGTGGGAATTCACCTTTTGA	NM_115211	824519	ABC transporter G family member 20	AT3G53510		GO:0006810(transport)|GO:0016020(membrane)|GO:0042626(ATPase activity, coupled to transmembrane movement of substances)	chr3:19839237-19839178		TC361569		GO:6810(transport)	GO:42626(ATPase activity, coupled to transmembrane movement of substances)	GO:0019866(inner membrane);GO:0030288(periplasmic space (sensu Gram-negative Bacteria));GO:0016020(membrane)	ABC transporter family protein [Arabidopsis thaliana]	3	At3g53510.1	AT3G53510		NM_115211	0016020 // membrane // inferred from electronic annotation /// 0016021 // integral to membrane // inferred from electronic annotation	AT3G53510	At.35188	0006810 // transport // inferred from electronic annotation	0000166 // nucleotide binding // inferred from electronic annotation /// 0005524 // ATP binding // inferred from electronic annotation /// 0016887 // ATPase activity // inferred from electronic annotation /// 0017111 // nucleoside-triphosphatase activity // inferred from electronic annotation /// 0042626 // ATPase activity, coupled to transmembrane movement of substances // inferred from sequence…	NM_115211
A_84_P834314	1	12.5273	12.5273	2.10357	22.6139	10.7503			NM_124478		835172	AT5G50990	hypothetical protein	At.65858	ref|NM_124478|ta|TA51264_3702|tc|TC367391	chr5:20757262-20757321	Arabidopsis thaliana pentatricopeptide repeat-containing protein (AT5G50990) mRNA, complete cds [NM_124478]	GO:0003674(molecular_function)|GO:0005575(cellular_component)|GO:0008150(biological_process)	ACTTCGTAATGCGAGTGATCAGAATGTGATCACCTGGAACTTGATGATTGGTGGTTATGT	NM_124478	835172	pentatricopeptide repeat-containing protein	AT5G50990		GO:0003674(molecular_function)|GO:0005575(cellular_component)|GO:0008150(biological_process)	chr5:20740036-20740095		TC367391										NM_124478	---	AT5G50990	At.65858	---	0005488 // binding // inferred from electronic annotation	NM_124478
A_84_P834197	1	37.314	37.314	0.17705	5.66932	32.0209			NM_126402		814881	ATUPS4	ATUPS4 (Arabidopsis thaliana ureide permease 4)	At.47699	ref|NM_126402|gb|EG423721|gb|AY600548|ta|TA51177_3702	chr2:1070666-1070725	Arabidopsis thaliana ureide permease 4 (UPS4) mRNA, complete cds [NM_126402]	GO:0009507(chloroplast)	AAGCATAATGATCGGACTATTCATAACGCTGTTCGCGGGAATCAGCCTTTCTCTATTCTC	NM_126402	814881	ureide permease 4	UPS4		GO:0009507(chloroplast)	chr2:1070669-1070728		TC402406										NM_126402	0009507 // chloroplast // inferred from direct assay /// 0016020 // membrane // inferred from electronic annotation /// 0016021 // integral to membrane // inferred from electronic annotation	AT2G03520	At.47699	0006810 // transport // inferred from electronic annotation	0000166 // nucleotide binding // inferred from electronic annotation /// 0005524 // ATP binding // inferred from electronic annotation	NM_126402
A_84_P834174	1	39.8716	39.8716	0.361077	12.3545	34.2157			NM_102850		839997	KUP10	KUP10; potassium ion transmembrane transporter	At.40417	ref|NM_102850|gb|AK229208|ta|TA51168_3702|tc|TC359543	chr1:11104328-11104282	Arabidopsis thaliana K+ uptake permease 10 (KUP10) mRNA, complete cds [NM_102850]	GO:0006813(potassium ion transport)|GO:0015079(potassium ion transmembrane transporter activity)|GO:0016020(membrane)	GGTGATTCCAAACTTCGAGGTTATATTCAGGTTTGGGGTTAGGTGAAGATCTGGGTTTGA	NM_102850	839997	K+ uptake permease 10	KUP10		GO:0006813(potassium ion transport)|GO:0015079(potassium ion transmembrane transporter activity)|GO:0016020(membrane)	chr1:11104347-11104301		TC359543		GO:0006813(potassium ion transport)	GO:0015079(potassium ion transporter activity)	GO:0016021(integral to membrane);GO:0016020(membrane)	KUP10 (K+ transporter 10); potassium ion transporter [Arabidopsis thaliana]	1	F28K20.5; F28K20_5; K+ transporter 10	AT1G31120		NM_102850	0005886 // plasma membrane // inferred from electronic annotation /// 0016020 // membrane // inferred from electronic annotation /// 0016021 // integral to membrane // inferred from electronic annotation	AT1G31120	At.40417	0006810 // transport // inferred from electronic annotation /// 0006811 // ion transport // inferred from electronic annotation /// 0006813 // potassium ion transport // inferred from electronic annotation /// 0006813 // potassium ion transport // inferred from sequence or structural similarity	0015079 // potassium ion transmembrane transporter activity // inferred from sequence or structural similarity /// 0015079 // potassium ion transmembrane transporter activity // inferred from electronic annotation	NM_102850	NM_102850
A_84_P834093	1	111.989	111.989	2.69235	258.743	96.1028									ta|TA51101_3702	chr1:4498979-4498920	Unknown		CAGAGCTTTAGCGAAAGAGTTTTTGATGAGATCGGAGGAAGAGAGTCGTATTCGTCGAGA							chr1:4498982-4498923												TA51101_3702
A_84_P833897	1	107.591	107.591	0.419414	38.7241	92.3292			NM_104218		841775	AT1G53390	ATPase, coupled to transmembrane movement of substances""	At.37411	ref|NM_104218|gb|AK227394|ta|TA50991_3702|tc|NP213765	chr1:19923369-19923429	Arabidopsis thaliana ABC transporter G-24 (AT1G53390) mRNA, complete cds [NM_104218]	GO:0005886(plasma membrane)|GO:0042626(ATPase activity, coupled to transmembrane movement of substances)	TAAAACGAATAACCCGGGCTACTTGAAACCAAATGTAACTGCAACTTGACTTCATGGGTC	NM_104218	841775	ABC transporter G-24	AT1G53390		GO:0005886(plasma membrane)|GO:0042626(ATPase activity, coupled to transmembrane movement of substances)	chr1:19919701-19919761		NP213765		GO:0006865(amino acid transport);GO:0006412(protein biosynthesis);GO:0006810(transport);GO:0009877(nodulation);GO:0015846(polyamine transport);GO:0006824(cobalt ion transport);GO:0017004(cytochrome biogenesis);GO:0015706(nitrate transport)	GO:42626(ATPase activity, coupled to transmembrane movement of substances)	GO:0016020(membrane);GO:0030288(periplasmic space (sensu Gram-negative Bacteria));GO:0019866(inner membrane)	ATPase, coupled to transmembrane movement of substances [Arabidopsis thaliana]	1	F12M16.28; F12M16_28	AT1G53390		NM_104218	0005886 // plasma membrane // inferred from direct assay /// 0016020 // membrane // inferred from electronic annotation /// 0016021 // integral to membrane // inferred from electronic annotation	AT1G53390	At.37411	0006810 // transport // inferred from electronic annotation	0000166 // nucleotide binding // inferred from electronic annotation /// 0005524 // ATP binding // inferred from electronic annotation /// 0016887 // ATPase activity // inferred from electronic annotation /// 0017111 // nucleoside-triphosphatase activity // inferred from electronic annotation /// 0042626 // ATPase activity, coupled to transmembrane movement of substances // inferred from sequence…	NM_104218
A_84_P833742	1	4.20518	4.20518	117.714	424.788	3.60866			NM_119064		829041	AT4G29200	beta-galactosidase	At.61775	ref|NM_119064|gb|DQ132711|ta|TA50893_3702|ta|TA52334_3702	unmapped	Arabidopsis thaliana Beta-galactosidase related protein (AT4G29200) mRNA, complete cds [NM_119064]	GO:0004553(hydrolase activity, hydrolyzing O-glycosyl compounds)|GO:0005975(carbohydrate metabolic process)	CTGTTAACCAATCTACCTCACCTTGCATCTCTACCAGGACGCTCTTCAACACAAATCAAG	NM_119064	829041	Beta-galactosidase related protein	AT4G29200		GO:0004565(beta-galactosidase activity)|GO:0005975(carbohydrate metabolic process)|GO:0009341(beta-galactosidase complex)	chr4:14399213-14399155		TC392642										NM_119064	0009341 // beta-galactosidase complex // inferred from electronic annotation	AT4G29200	At.61775	0005975 // carbohydrate metabolic process // inferred from electronic annotation	0004553 // hydrolase activity, hydrolyzing O-glycosyl compounds // inferred from electronic annotation /// 0004565 // beta-galactosidase activity // inferred from electronic annotation	NM_119064
A_84_P83359	1	4.1767	4.1767	17.5733	62.9865	3.58422			NM_103334		840566	AT1G36580	hypothetical protein	At.51978	ref|NM_103334|tc|NP2709434	chr1:13817752-13817693	Arabidopsis thaliana uncharacterized protein (AT1G36580) mRNA, complete cds [NM_103334]	GO:0005575(cellular_component)	AAGGAGAGGTTCCATGTTGGCGAAAGACGATGGAAACAGTACCGTTTGGTTCGTTGTATA	NM_103334	840566	hypothetical protein	AT1G36580		GO:0005575(cellular_component)	chr1:13816540-13816481		NP2709434										NM_103334		AT1G36580	At.51978			NM_103334
A_84_P833578	1	554.477	554.477	0.255453	121.55	475.823			NM_111368		819656	AT3G04960	hypothetical protein	At.40753	ref|NM_111368|ref|NM_001084640|ref|NM_001084639|ref|NM_001202881	chr3:1375703-1375762	Arabidopsis thaliana uncharacterized protein (AT3G04960) mRNA, complete cds [NM_111368]	GO:0003674(molecular_function)|GO:0005575(cellular_component)|GO:0008150(biological_process)	TGCTGTTCCTCGAGTTTATCTTAAAGATGCTAAGGTCAAAGAAGAAAAGATGGAGCCCAT	NM_111368	819656	hypothetical protein	AT3G04960		GO:0003674(molecular_function)|GO:0005575(cellular_component)|GO:0008150(biological_process)	chr3:1375697-1375756		NP1662269		GO:8150(biological_process)	GO:3674(molecular_function)	GO:5575(cellular_component)	unknown protein [Arabidopsis thaliana]	3	T9J14.9; T9J14_9	AT3G04960		NM_111368	---	AT3G04960	At.40753	---	---	NM_111368
A_84_P833503	1	16.8594	16.8594	7.48046	108.226	14.4679			NM_100851		837508	COBL6	COBL6 (COBRA-LIKE PROTEIN 6 PRECURSOR)	At.42212	ref|NM_100851|ta|TA50757_3702|tc|TC389514|tc|TC403182	chr1:3168778-3168719	Arabidopsis thaliana COBRA-like protein 6 (COBL6) mRNA, complete cds [NM_100851]	GO:0003674(molecular_function)|GO:0008150(biological_process)|GO:0031225(anchored to membrane)	AGAAGGATATGGGAAATTTCACTTTCAGAGAAGGTTGGGCTTTCCCAAGGAGAATCTTGT	NM_100851	837508	COBRA-like protein 6	COBL6		GO:0003674(molecular_function)|GO:0008150(biological_process)|GO:0031225(anchored to membrane)	chr1:3168776-3168717		TC389514		GO:4(biological process unknown)	GO:5554(molecular function unknown)	GO:31225(anchored to membrane)	phytochelatin synthetase-related [Arabidopsis thaliana]	1	COBRA-LIKE PROTEIN 6 PRECURSOR; F21M12.17; F21M12_17	AT1G09790		NM_100851	0005886 // plasma membrane // inferred from electronic annotation /// 0016020 // membrane // inferred from electronic annotation /// 0031225 // anchored to membrane // traceable author statement /// 0031225 // anchored to membrane // inferred from electronic annotation	AT1G09790	At.42212	---	---	NM_100851	NM_100851
A_84_P833401	1	22.5468	22.5468	2.37369	45.9272	19.3484			NM_001037011		835830	ORP4C	ORP4C (OSBP(OXYSTEROL BINDING PROTEIN)-RELATED PROTEIN 4C); oxysterol binding	At.66788	ref|NM_001037011|ref|NM_125106|gb|BX829909|ta|TA50706_3702	chr5:23210714-23210773	Arabidopsis thaliana OSBP(oxysterol binding protein)-related protein 4C (ORP4C) mRNA, complete cds [NM_001037011]	GO:0008142(oxysterol binding)|GO:0008202(steroid metabolic process)	GAAGATGAGAAAGACTCTGAAAACACACCTCCCAATCTCATCCAACGGATCTTAAGCCTC	NM_001037011	835830	OSBP(oxysterol binding protein)-related protein 4C	ORP4C		GO:0005575(cellular_component)|GO:0008142(oxysterol binding)|GO:0008202(steroid metabolic process)	chr5:23193488-23193547		TC372690										NM_001037011	---	AT5G57240	At.66788	0008202 // steroid metabolic process // inferred from electronic annotation /// 0008202 // steroid metabolic process // inferred from sequence or structural similarity	0008142 // oxysterol binding // inferred from sequence or structural similarity	NM_001037011	NM_001037011 /// NM_125106
A_84_P83339	1	3.97987	3.97987	10.7322	36.6538	3.41532			NM_114582		823868	AT3G47150	F-box family protein	At.53815	ref|NM_114582|tc|NP2703706|tc|NP174082	chr3:17370680-17370739	Arabidopsis thaliana putative F-box/kelch-repeat protein (AT3G47150) mRNA, complete cds [NM_114582]	GO:0003674(molecular_function)|GO:0005575(cellular_component)|GO:0008150(biological_process)	CCACGTTTAAGCAAGCGTTGCAATTCAGTGTATCATATCATTATGAGAGCTTGGTGTCCT	NM_114582	823868	putative F-box/kelch-repeat protein	AT3G47150		GO:0003674(molecular_function)|GO:0005575(cellular_component)|GO:0008150(biological_process)	chr3:17359695-17359754		NP2703706										NM_114582		AT3G47150	At.53815			NM_114582
A_84_P833327	1	1349.25	1349.25	2.04308	2365.59	1157.85			AK226752		843290	AT1G69545	leucine-rich repeat family protein	At.45170	ref|NM_105624|gb|AK226752|ta|TA50627_3702|tc|TC386657	chr1:26151873-26151814	Arabidopsis thaliana TIR-NBS-LRR class disease resistance protein (AT1G69550) mRNA, complete cds [NM_105624]	GO:0000166(nucleotide binding)|GO:0004888(transmembrane signaling receptor activity)|GO:0005524(ATP binding)|GO:0006952(defense response)|GO:0007165(signal transduction)|GO:0017111(nucleoside-triphosphatase activity)|GO:0031224(intrinsic to membrane)|GO:0045087(innate immune response)	TACGCCCACTCTTGGAAGAGGACGCTCACGTCGAAGGTTCTATATAATACGTGATTTTAT	NM_105624	843291	TIR-NBS-LRR class disease resistance protein	AT1G69550		GO:0005515(protein binding)|GO:0005575(cellular_component)|GO:0008150(biological_process)	chr1:26148210-26148151		TC386657										NM_105624	0012505 // endomembrane system // inferred from electronic annotation /// 0031224 // intrinsic to membrane // inferred from electronic annotation	AT1G69550	At.45170	0006915 // apoptosis // inferred from electronic annotation /// 0006952 // defense response // inferred from sequence or structural similarity /// 0006952 // defense response // inferred from electronic annotation /// 0007165 // signal transduction // inferred from electronic annotation /// 0045087 // innate immune response // inferred from electronic annotation	0000166 // nucleotide binding // inferred from electronic annotation /// 0004888 // transmembrane receptor activity // inferred from electronic annotation /// 0005515 // protein binding // inferred from electronic annotation /// 0005524 // ATP binding // inferred from electronic annotation /// 0017111 // nucleoside-triphosphatase activity // inferred from electronic annotation	NM_105624
A_84_P833313	1	18.6058	18.6058	2.57555	41.1225	15.9665			NM_001125091		821196	WOX11	WOX11 (WUSCHEL related homeobox 11); DNA binding / transcription factor	At.40942	ref|NM_001125091|ref|NM_111237|ta|TA50613_3702|tc|NP332288	chr3:891613-891554	Arabidopsis thaliana WUSCHEL related homeobox 11 (WOX11) mRNA, complete cds [NM_001125091]	GO:0003677(DNA binding)|GO:0003700(sequence-specific DNA binding transcription factor activity)|GO:0006355(regulation of transcription, DNA-dependent)	ATAGTGGCATGGAGAACCTCTTAACAATGTCTGGCCAAATGAGTTACCATGAAGCTACTC	NM_001125091	821196	WUSCHEL related homeobox 11	WOX11		GO:0003677(DNA binding)|GO:0003700(transcription factor activity)|GO:0005634(nucleus)|GO:0006355(regulation of transcription, DNA-dependent)|GO:0009507(chloroplast)	chr3:891606-891547		NP332288										NM_001125091	0005634 // nucleus // inferred from electronic annotation /// 0009507 // chloroplast // inferred from electronic annotation	AT3G03660	At.40942	0006350 // transcription // inferred from electronic annotation /// 0006355 // regulation of transcription, DNA-dependent // inferred from electronic annotation /// 0007275 // multicellular organismal development // inferred from electronic annotation /// 0045449 // regulation of transcription // inferred from electronic annotation	0003677 // DNA binding // inferred from sequence or structural similarity /// 0003677 // DNA binding // inferred from electronic annotation /// 0003700 // sequence-specific DNA binding transcription factor activity // inferred from sequence or structural similarity /// 0003700 // sequence-specific DNA binding transcription factor activity // inferred from electronic annotation /// 0043565 // sequ…	NM_001125091	NM_001125091 /// NM_111237
A_84_P833251	1	16.6765	16.6765	2.05407	29.3955	14.3109									ta|TA50569_3702	chr1:9703459-9703400	Unknown		TTTCTGTTCGCATTCGACTTTCCAAGTACTGTCACTGTTGGATGCAACATTTCTTCTTCC							chr1:9703472-9703413												TA50569_3702
A_84_P833124	1	20.2065	20.2065	0.215757	3.74125	17.3401									ta|TA50489_3702	chr1:5031599-5031540	Unknown		TCTAGTACTAAAACCAAACCGACATAAACCGGGCTGAGAGAGAGAAATGGGTGAAAGAGA							chr1:5031604-5031545												TA50489_3702
A_84_P833109	1	142.45	142.45	2.29184	280.161	122.243			NM_116300		825923	AT4G00750	dehydration-responsive family protein	At.45840	ref|NM_116300|ta|TA50464_3702	chr4:314762-314821	Arabidopsis thaliana putative methyltransferase PMT15 (AT4G00750) mRNA, complete cds [NM_116300]	GO:0005794(Golgi apparatus)|GO:0008150(biological_process)	AGAGAGAGGCTTATATACAGAGAGAGACACTGTCCGGAAAAACACGAGATAGTCAGGTGT	NM_116300	825923	putative methyltransferase PMT15	AT4G00750		GO:0005794(Golgi apparatus)|GO:0008150(biological_process)	chr4:314762-314821				GO:8150(biological_process)	GO:0008168(methyltransferase activity)	GO:5739(mitochondrion)	dehydration-responsive family protein [Arabidopsis thaliana]	4	F15P23.1; F15P23_1	AT4G00750		NM_116300	0000139 // Golgi membrane // inferred from electronic annotation /// 0005794 // Golgi apparatus // inferred from direct assay /// 0005794 // Golgi apparatus // inferred from electronic annotation /// 0016020 // membrane // inferred from electronic annotation /// 0016021 // integral to membrane // inferred from electronic annotation	AT4G00750	At.45840	---	0008168 // methyltransferase activity // inferred from electronic annotation /// 0016740 // transferase activity // inferred from electronic annotation	NM_116300
A_84_P832927	1	236.969	236.969	0.173553	35.2928	203.355								At.70813	ta|TA50203_3702|ta|AI997811	chr4:16761294-16761353	Unknown		AATTTCATAAAATGCCTAGGTTCACCAGACGGTTCCTGCCTCCTCTTAAATCATCATCCT							chr4:16761289-16761348												TA50203_3702	0005886 // plasma membrane // inferred from direct assay	AT4G35240	At.31430	---	---
A_84_P832886	1	7.69002	7.69002	5.54265	36.5769	6.59917			NM_115104		824409	AT3G52440	Dof-type zinc finger domain-containing protein	At.53903	ref|NM_115104|ta|TA50114_3702|tc|TC378259	chr3:19447095-19447154	Arabidopsis thaliana Dof zinc finger protein DOF3.5 (AT3G52440) mRNA, complete cds [NM_115104]	GO:0003677(DNA binding)|GO:0003700(sequence-specific DNA binding transcription factor activity)|GO:0005575(cellular_component)|GO:0006355(regulation of transcription, DNA-dependent)	CTGACGAATCCAATGATTCCACCAATCTCTTGTTTGGAAGTTGGAGCCCTTTTGATTTCA	NM_115104	824409	Dof zinc finger protein DOF3.5	AT3G52440		GO:0003677(DNA binding)|GO:0003700(transcription factor activity)|GO:0005575(cellular_component)|GO:0045449(regulation of transcription)	chr3:19436117-19436176		TC378259										NM_115104		AT3G52440	At.53903			NM_115104
A_84_P832725	1	14.8668	14.8668	0.299592	3.82217	12.7579			NM_125958		836686	AT5G65600	legume lectin family protein / protein kinase family protein	At.28899	ref|NM_125958|ta|TA49898_3702|tc|TC369562	chr5:26234088-26234029	Arabidopsis thaliana concanavalin A-like lectin kinase-like protein (AT5G65600) mRNA, complete cds [NM_125958]	GO:0006468(protein phosphorylation)|GO:0016301(kinase activity)	GCTTGAACTCTCACCTCTTTGGGAAAAGACCCAATTTACTTTCTTGGGACATAAGGTACA	NM_125958	836686	concanavalin A-like lectin kinase-like protein	AT5G65600		GO:0006468(protein amino acid phosphorylation)|GO:0012505(endomembrane system)|GO:0016301(kinase activity)	chr5:26216862-26216803		TC369562		GO:6468(protein amino acid phosphorylation)	GO:16301(kinase activity)	GO:12505(endomembrane system)	legume lectin family protein / protein kinase family protein [Arabidopsis thaliana]	5	K21L13.11; K21L13_11	AT5G65600		NM_125958	0012505 // endomembrane system // inferred from electronic annotation	AT5G65600	At.28899	0006468 // protein phosphorylation // inferred from electronic annotation	0000166 // nucleotide binding // inferred from electronic annotation /// 0004672 // protein kinase activity // inferred from electronic annotation /// 0004674 // protein serine/threonine kinase activity // inferred from electronic annotation /// 0004872 // receptor activity // inferred from electronic annotation /// 0005488 // binding // inferred from electronic annotation /// 0005524 // ATP bind…	NM_125958
A_84_P832647	1	13.7094	13.7094	2.45692	28.905	11.7647									ta|TA49826_3702	chr3:853313-853498	Unknown		GCGTATCACGCATACGGACATTGAGTGTGCTTATGGGATGTGAAGATCCATCATAACTTA							chr3:853306-853491												TA49826_3702
A_84_P832448	1	114.104	114.104	0.460191	45.0609	97.9179			NM_112806		821453	AT3G19190	hypothetical protein	At.38439	ref|NM_112806|ta|TA49726_3702|tc|TC389846|tc|TC388140	chr3:6645046-6645105	Arabidopsis thaliana protein autophagy 2 (ATG2) mRNA, complete cds [NM_112806]	GO:0003674(molecular_function)|GO:0005575(cellular_component)|GO:0010150(leaf senescence)	GGTATGATGACGCGTCCTTAAGAATTGTAGAAGACCATGTGTCAGAAGCAACTGAGGAAG	NM_112806	821453	protein autophagy 2	ATG2		GO:0003674(molecular_function)|GO:0005575(cellular_component)|GO:0010149(senescence)	chr3:6645040-6645099		TC389846		GO:0006355(regulation of transcription, DNA-dependent)	GO:3674(molecular_function)	GO:5575(cellular_component)	unknown protein [Arabidopsis thaliana]	3	At3g19190.1	AT3G19190		NM_112806	0005730 // nucleolus // inferred from direct assay /// 0005886 // plasma membrane // inferred from direct assay;---	AT3G19190;AT3G51800;AT3G19190	At.38439	0006508 // proteolysis // inferred from electronic annotation /// 0006508 // proteolysis // inferred from sequence or structural similarity /// 0009987 // cellular process // inferred from electronic annotation;0010150 // leaf senescence // inferred from mutant phenotype	0003677 // DNA binding // inferred from electronic annotation /// 0004177 // aminopeptidase activity // inferred from electronic annotation /// 0008235 // metalloexopeptidase activity // inferred from electronic annotation /// 0008235 // metalloexopeptidase activity // inferred from sequence or structural similarity;---	NM_112806	NM_115039 /// NM_180348;NM_112806
A_84_P832315	1	5.15715	5.15715	108.631	480.757	4.42559									ta|TA49657_3702|tc|TC397982	chr3:15840221-15840162	Rep: Predicted protein - Ostreococcus lucimarinus (strain CCE9901), partial (10%) [TC397982]		GATCTATGGAACCAATTGTTCATGGACGCCGATTGGATCCTAATCACACTTTGTTGCAAT							chr3:15829234-15829175		TC397982										TA49657_3702
A_84_P832235	1	224.652	224.652	0.196638	37.9087	192.784			NM_114356		823621	AT3G44870	S-adenosyl-L-methionine:carboxyl methyltransferase family protein	At.36095	ref|NM_114356|ta|TA49613_3702|tc|TC372682	chr3:16393692-16393751	Arabidopsis thaliana S-adenosyl-L-methionine-dependent methyltransferase-like protein (AT3G44870) mRNA, complete cds [NM_114356]	GO:0005575(cellular_component)|GO:0008150(biological_process)|GO:0008168(methyltransferase activity)|GO:0008757(S-adenosylmethionine-dependent methyltransferase activity)	CAAGTGGAGTACCGGGTTCTTTCTTTGGTCGTGTTCTTCCTAGAAATAGTCTCCATTTGG	NM_114356	823621	S-adenosyl-L-methionine-dependent methyltransferase-like protein	AT3G44870		GO:0005575(cellular_component)|GO:0008150(biological_process)|GO:0008168(methyltransferase activity)|GO:0008757(S-adenosylmethionine-dependent methyltransferase activity)	chr3:16382707-16382766		TC372682		GO:8150(biological_process)	GO:8757(S-adenosylmethionine-dependent methyltransferase activity)	GO:5575(cellular_component)	S-adenosyl-L-methionine:carboxyl methyltransferase family protein [Arabidopsis thaliana]	3	At3g44870.1	AT3G44870		NM_114356	---	AT3G44860 /// AT3G44870;AT3G44870	At.36095	---	0008168 // methyltransferase activity // inferred from electronic annotation /// 0008757 // S-adenosylmethionine-dependent methyltransferase activity // inferred from sequence or structural similarity /// 0019010 // farnesoic acid O-methyltransferase activity // inferred from direct assay	NM_114356
A_84_P832020	1	4.03275	4.03275	9.06367	31.3666	3.46069			NM_111451		819746	AT3G05770	hypothetical protein	At.48621	ref|NM_111451|ta|TA49471_3702|ta|CNS0A6QO|tc|TC371266	chr3:1710465-1710406	Arabidopsis thaliana uncharacterized protein (AT3G05770) mRNA, complete cds [NM_111451]	GO:0048868(pollen tube development)	GTACCTGATACACAAACTAAATTGACGTCTTCAGGCATGAACAATGGCCCAATGTATCCT	NM_111451	819746	hypothetical protein	AT3G05770		GO:0005575(cellular_component)|GO:0048868(pollen tube development)	chr3:1710459-1710400		TC371266		GO:8150(biological_process)	GO:3674(molecular_function)	GO:5575(cellular_component)	unknown protein [Arabidopsis thaliana]	3	F10A16.6; F10A16_6	AT3G05770		NM_111451	---	AT1G54300 /// AT3G05770	At.48621	0048868 // pollen tube development // inferred from mutant phenotype	---	NM_111451
A_84_P831973	1	15.4609	15.4609	2.86714	38.0404	13.2677									ta|TA49445_3702|tc|TC390736	unmapped	Rep: Chromosome chr2 scaffold_105, whole genome shotgun sequence - Vitis vinifera (Grape), partial (32%) [TC390736]		TATTGCTTTTAAAGATTGCATTTTGTCGCGTGTAACGTCTTTACTGCCTCGCTCTTCTCC									TC390736										TA49445_3702
A_84_P831926	1	176.365	176.365	0.457927	69.3059	151.347			NM_111736		820054	AT3G09020	alpha 1,4-glycosyltransferase family protein / glycosyltransferase sugar-binding DXD motif-containing protein""	At.40184	ref|NM_111736|ta|TA49418_3702|tc|TC371229	chr3:2753673-2753732	Arabidopsis thaliana lactosylceramide 4-alpha-galactosyltransferase (AT3G09020) mRNA, complete cds [NM_111736]	GO:0005795(Golgi stack)|GO:0008150(biological_process)|GO:0016740(transferase activity)|GO:0016757(transferase activity, transferring glycosyl groups)	AGTTTTTGAGAGATGATTGTGAGGTCAAGTTCATGATGACATGGATCTCACCTGCGGAAT	NM_111736	820054	lactosylceramide 4-alpha-galactosyltransferase	AT3G09020		GO:0005795(Golgi stack)|GO:0008150(biological_process)|GO:0016740(transferase activity)|GO:0016757(transferase activity, transferring glycosyl groups)	chr3:2753668-2753727		TC371229		GO:8150(biological_process)	GO:16740(transferase activity); GO:16757(transferase activity, transferring glycosyl groups)	GO:5795(Golgi stack)	alpha 1,4-glycosyltransferase family protein / glycosyltransferase sugar-binding DXD motif-containing protein [Arabidopsis thaliana]	3	At3g09020.1	AT3G09020		NM_111736	0005795 // Golgi stack // inferred from electronic annotation	AT3G09020	At.40184	---	0008378 // galactosyltransferase activity // inferred from electronic annotation /// 0016740 // transferase activity // inferred from sequence or structural similarity /// 0016757 // transferase activity, transferring glycosyl groups // inferred from sequence or structural similarity	NM_111736
A_84_P831858	1	35.3588	35.3588	6.39206	193.955	30.3431			NM_104263		841823	AT1G53860	remorin family protein	At.49976	ref|NM_104263|ta|TA49335_3702|tc|NP183935|tc|TC369660	chr1:20112000-20111941	Arabidopsis thaliana remorin-like protein (AT1G53860) mRNA, complete cds [NM_104263]	GO:0003677(DNA binding)|GO:0005575(cellular_component)|GO:0008150(biological_process)	ACTCGGTGACGAGTCATTGGAACTCGAGAGAAGAAGAAGAAGAAGAGATATCGAAGAGTT	NM_104263	841823	remorin-like protein	AT1G53860		GO:0003677(DNA binding)|GO:0005575(cellular_component)|GO:0008150(biological_process)	chr1:20108332-20108273		NP183935		GO:8150(biological_process)	GO:3677(DNA binding)	GO:5575(cellular_component)	remorin family protein [Arabidopsis thaliana]	1	T18A20.9; T18A20_9	AT1G53860		NM_104263	---	AT1G53860	At.49976	---	0003677 // DNA binding // inferred from sequence or structural similarity	NM_104263
A_84_P831659	1	485.444	485.444	0.398447	165.986	416.582			NM_001084992		828986	AT4G28680	tyrosine decarboxylase, putative""	At.24829	ref|NM_001203932|ref|NM_001203933|ref|NM_001084992|ref|NM_119010	chr4:14157983-14158195	Arabidopsis thaliana tyrosine decarboxylase (TYRDC) mRNA, complete cds [NM_001203932]	GO:0004058(aromatic-L-amino-acid decarboxylase activity)|GO:0004837(tyrosine decarboxylase activity)|GO:0005737(cytoplasm)|GO:0006520(cellular amino acid metabolic process)|GO:0006950(response to stress)	TGTAGCTCAAGATCCAAGTTTTGAGGTTGTCACTACTCGGTACTTTTCACTCGTTTGCTT	NM_001203932	828986	tyrosine decarboxylase	TYRDC		GO:0004058(aromatic-L-amino-acid decarboxylase activity)|GO:0004837(tyrosine decarboxylase activity)|GO:0005737(cytoplasm)|GO:0006520(cellular amino acid metabolic process)|GO:0006950(response to stress)	chr4:14157977-14158189		TC365962										NM_001203932	0005737 // cytoplasm // inferred from direct assay	AT4G28680	At.24829	0006519 // cellular amino acid and derivative metabolic process // inferred from electronic annotation /// 0006520 // cellular amino acid metabolic process // inferred from sequence or structural similarity /// 0006950 // response to stress // inferred from expression pattern /// 0019752 // carboxylic acid metabolic process // inferred from electronic annotation	0003824 // catalytic activity // inferred from electronic annotation /// 0004058 // aromatic-L-amino-acid decarboxylase activity // inferred from direct assay /// 0004837 // tyrosine decarboxylase activity // inferred from direct assay /// 0004837 // tyrosine decarboxylase activity // inferred from sequence or structural similarity /// 0004837 // tyrosine decarboxylase activity // inferred from e…	NM_001203932
A_84_P831555	1	862.023	862.023	0.41944	310.278	739.742			NM_001160749		826757	AT4G11530	kinase	At.33563	ref|NM_001160749|gb|BT000281|ta|TA49010_3702|tc|TC377091	chr4:6986255-6986314	Arabidopsis thaliana putative cysteine-rich receptor-like protein kinase 34 (AT4G11521) mRNA, complete cds [NM_001160749]		TGATTACAAGAAATGTTGTCGCGGTCACATTGGCGGTGCTTTTGTAAGACCATTTTGTTT	NM_001160749	7922527	putative cysteine-rich receptor-like protein kinase 34	AT4G11521		GO:0012505(endomembrane system)	chr4:6986260-6986319		TC377091										NM_001160749		AT4G11521	At.74129			NM_001160749
A_84_P831354	1	9361.07	9361.07	0.302952	2433.67	8033.18			NM_117850		827458	AT4G17470	palmitoyl protein thioesterase family protein	At.21864	ref|NM_001203824|ref|NM_001203823|ref|NM_117850|ta|TA48845_3702	chr4:9743003-9742944	Arabidopsis thaliana palmitoyl-protein thioesterase (AT4G17470) mRNA, complete cds [NM_001203824]	GO:0006464(protein modification process)|GO:0008474(palmitoyl-(protein) hydrolase activity)	CCTTGTCAAATACGTTGTGCCTTACCTCCAGAATGAGTCTTTGTTCTCTTCTGAACACGA	NM_001203824	827458	palmitoyl-protein thioesterase	AT4G17470		GO:0006464(protein modification process)|GO:0008474(palmitoyl-(protein) hydrolase activity)|GO:0012505(endomembrane system)	chr4:9742991-9742932		TC377630		GO:6464(protein modification process)	GO:8474(palmitoyl-(protein) hydrolase activity)	GO:12505(endomembrane system)	palmitoyl protein thioesterase family protein [Arabidopsis thaliana]	4	DL4770C; FCAALL.11	AT4G17470		NM_001203824	0012505 // endomembrane system // inferred from electronic annotation	AT4G17470	At.21864	0006464 // protein modification process // inferred from electronic annotation	0008474 // palmitoyl-(protein) hydrolase activity // inferred from electronic annotation /// 0008474 // palmitoyl-(protein) hydrolase activity // inferred from sequence or structural similarity	NM_001203824
A_84_P831342	1	5.18342	5.18342	86.153	383.22	4.44814									ta|TA48821_3702|tc|TC396257|tc|TC376336	chr4:864177-864118	Rep: myb family protein - Arabidopsis thaliana, partial (24%) [TC396257]		CCAATCAATATGAGGTTGGATCCTCAGAAATCCCCGTTTTTGGAACTCAACGTTGTCAAG							chr4:864177-864118		TC396257										TA48821_3702
A_84_P831258	1	11.5915	11.5915	0.411274	4.09102	9.94718			NM_121080		830906	AT5G10420	antiporter/ drug transporter	At.54801	ref|NM_121080|ta|TA48762_3702|tc|NP211066|tc|TC367693	chr5:3274016-3273844	Arabidopsis thaliana MATE efflux family protein (AT5G10420) mRNA, complete cds [NM_121080]	GO:0006855(drug transmembrane transport)|GO:0009835(fruit ripening)|GO:0015238(drug transmembrane transporter activity)|GO:0015297(antiporter activity)|GO:0016020(membrane)|GO:0055085(transmembrane transport)	GCTTACTATGGGCTGGATTTTCAAATTTGGAGTCAAGGGAATATGGGCCGGTATGATATT	NM_121080	830906	MATE efflux family protein	AT5G10420		GO:0006855(multidrug transport)|GO:0009835(ripening)|GO:0015238(drug transporter activity)|GO:0015297(antiporter activity)|GO:0016020(membrane)	chr5:3274015-3273843		NP211066										NM_121080	0016020 // membrane // inferred from electronic annotation /// 0016020 // membrane // inferred from sequence or structural similarity	AT5G10420	At.54801	0006855 // drug transmembrane transport // inferred from electronic annotation /// 0009835 // ripening // inferred from sequence or structural similarity /// 0055085 // transmembrane transport // inferred from electronic annotation	0015238 // drug transmembrane transporter activity // inferred from electronic annotation /// 0015297 // antiporter activity // inferred from electronic annotation /// 0015297 // antiporter activity // inferred from sequence or structural similarity	NM_121080
A_84_P831256	1	24.7386	24.7386	18.0269	382.7	21.2294									ta|TA48759_3702|tc|TC390446	chr2:2326224-2326283	Unknown		TGAACGAATGCTCGTTGTGGTGATTATCTGGCCTACAAGTTCTTTTGTATTCTTGGGAGA							chr2:2326227-2326286		TC390446										TA48759_3702
A_84_P831167	1	1557.52	1557.52	0.473776	633.239	1336.58			NM_105641		843309	AT1G69730	protein kinase family protein	At.35382	ref|NM_105641|ta|TA48705_3702|ta|TA48704_3702|ta|F13735	chr1:26232514-26232455	Arabidopsis thaliana wall-associated receptor kinase-like 9 (AT1G69730) mRNA, complete cds [NM_105641]	GO:0006468(protein phosphorylation)|GO:0016021(integral to membrane)|GO:0016301(kinase activity)	ACAAAGGACTTGTGGAAGATATCATGAGGGCAGAATCAAGGAGCAAAGAGTTTGTTACCG	NM_105641	843309	wall-associated receptor kinase-like 9	AT1G69730		GO:0006468(protein amino acid phosphorylation)|GO:0012505(endomembrane system)|GO:0016021(integral to membrane)|GO:0016301(kinase activity)	chr1:26228851-26228792		TC360928		GO:6468(protein amino acid phosphorylation)	GO:16301(kinase activity)	GO:12505(endomembrane system)	protein kinase family protein [Arabidopsis thaliana]	1	T6C23.7; T6C23_7	AT1G69730		NM_105641	0012505 // endomembrane system // inferred from electronic annotation /// 0016020 // membrane // inferred from electronic annotation /// 0016021 // integral to membrane // inferred from electronic annotation	AT1G69730	At.35382	0006468 // protein phosphorylation // inferred from electronic annotation /// 0006468 // protein phosphorylation // inferred from sequence or structural similarity	0000166 // nucleotide binding // inferred from electronic annotation /// 0004672 // protein kinase activity // inferred from electronic annotation /// 0004674 // protein serine/threonine kinase activity // inferred from electronic annotation /// 0005509 // calcium ion binding // inferred from electronic annotation /// 0005524 // ATP binding // inferred from electronic annotation /// 0016301 // ki…	NM_105641
A_84_P831052	1	886.497	886.497	2.05122	1560.45	760.745			NM_202281		2745823	AT1G52827	hypothetical protein	At.73951	ref|NM_202281|gb|DR355516|ta|TA48600_3702|ta|TA40985_3702	chr1:19675543-19675484	Arabidopsis thaliana cadmium tolerance 1 (CDT1) mRNA, complete cds [NM_202281]	GO:0003674(molecular_function)|GO:0016020(membrane)|GO:0071585(detoxification of cadmium ion)	AAGAAATGACTTACTATGGCAATGTCAAGAAACGGCAAGACGAACAAGGCTGCTTATTCG	NM_202281	2745823	cadmium tolerance 1	CDT1		GO:0003674(molecular_function)|GO:0008150(biological_process)|GO:0016020(membrane)	chr1:19671875-19671816		TC396541										NM_202281			At.73951			NM_202281
A_84_P830995	1	45.9017	45.9017	3.30015	129.994	39.3904			NM_114382		823649	LAS1	LAS1; lanosterol synthase	At.36069	ref|NM_114382|ta|TA48526_3702|tc|NP174532|tc|TC361355	chr3:16524501-16524442	Arabidopsis thaliana lanosterol synthase 1 (LAS1) mRNA, complete cds [NM_114382]	GO:0000250(lanosterol synthase activity)|GO:0005575(cellular_component)|GO:0019745(pentacyclic triterpenoid biosynthetic process)	GATGGGGAGAGAGCTACCTTTCTTGCCAAAACAAAGTATACACCAATCTTCCTGGGAATA	NM_114382	823649	lanosterol synthase 1	LAS1		GO:0000250(lanosterol synthase activity)|GO:0005575(cellular_component)|GO:0019745(pentacyclic triterpenoid biosynthetic process)	chr3:16513516-16513457		NP174532	KEGG pathway: Biosynthesis of steroids 00100	GO:8152(metabolism); GO:19745(pentacyclic triterpenoid biosynthesis)	GO:3824(catalytic activity); GO:16829(lyase activity)	GO:8372(cellular component unknown)	LAS1 (Lanosterol synthase 1); catalytic/ lyase [Arabidopsis thaliana]	3	Lanosterol synthase 1	AT3G45130	16531458	NM_114382	---	AT3G45130	At.36069	0019745 // pentacyclic triterpenoid biosynthetic process // inferred from sequence or structural similarity	0000250 // lanosterol synthase activity // inferred from direct assay /// 0000250 // lanosterol synthase activity // inferred from electronic annotation /// 0003824 // catalytic activity // inferred from electronic annotation /// 0016853 // isomerase activity // inferred from electronic annotation /// 0016866 // intramolecular transferase activity // inferred from electronic annotation	NM_114382	NM_114382
A_84_P830903	1	5.51898	5.51898	5.86859	27.7943	4.7361			NM_100035		837142	AGL28	AGL28 (AGAMOUS-LIKE 28); DNA binding / transcription factor	At.42643	ref|NM_100035|ta|TA48430_3702|tc|NP040738|ta|DR751418	chr1:192776-192717	Arabidopsis thaliana protein agamous-like 28 (AGL28) mRNA, complete cds [NM_100035]	GO:0003677(DNA binding)|GO:0003700(sequence-specific DNA binding transcription factor activity)|GO:0005634(nucleus)|GO:0006355(regulation of transcription, DNA-dependent)	GAAACTCTACTTCTGCTCCAACACTGCCGTTTGGATTTAATGTTATGAATCGCACACCAG	NM_100035	837142	protein agamous-like 28	AGL28		GO:0003677(DNA binding)|GO:0003700(transcription factor activity)|GO:0005634(nucleus)|GO:0006355(regulation of transcription, DNA-dependent)	chr1:192776-192717		NP040738		GO:6355(regulation of transcription, DNA-dependent)	GO:3677(DNA binding); GO:3700(transcription factor activity)	GO:5739(mitochondrion); GO:5634(nucleus)	AGL28 (AGAMOUS-LIKE 28); DNA binding / transcription factor [Arabidopsis thaliana]	1	AGAMOUS-LIKE 28; AGL28; F22L4.7; F22L4_7	AT1G01530	16899218	NM_100035	0005634 // nucleus // inferred from electronic annotation	AT1G01530	At.42643	0006350 // transcription // inferred from electronic annotation /// 0006355 // regulation of transcription, DNA-dependent // inferred from electronic annotation /// 0045449 // regulation of transcription // inferred from electronic annotation	0003677 // DNA binding // inferred from sequence or structural similarity /// 0003677 // DNA binding // inferred from electronic annotation /// 0003700 // sequence-specific DNA binding transcription factor activity // inferred from sequence or structural similarity /// 0003700 // sequence-specific DNA binding transcription factor activity // inferred from electronic annotation /// 0043565 // sequ…	NM_100035	NM_100035
A_84_P830663	1	63.2112	63.2112	2.50796	136.043	54.2445			NM_105073		842703	WRKY56	WRKY56; transcription factor	At.36060	ref|NM_105073|ta|TA48162_3702|tc|NP173667|tc|TC377007	chr1:23751382-23751441	Arabidopsis thaliana putative WRKY transcription factor 56 (WRKY56) mRNA, complete cds [NM_105073]	GO:0003700(sequence-specific DNA binding transcription factor activity)|GO:0006355(regulation of transcription, DNA-dependent)	ACTTCGGCAATGCAGAGGATAGCTTTCCATACAAGGAGTGATGATGATGTTCTTGATGAT	NM_105073	842703	putative WRKY transcription factor 56	WRKY56		GO:0003700(transcription factor activity)|GO:0005634(nucleus)|GO:0006355(regulation of transcription, DNA-dependent)	chr1:23747719-23747778		NP173667		GO:0006355(regulation of transcription, DNA-dependent)	GO:3700(transcription factor activity)	GO:0008372(cellular_component unknown)	WRKY56 (WRKY DNA-binding protein 56); transcription factor [Arabidopsis thaliana]	1	ATWRKY56; F22C12.23; F22C12_23; WRKY DNA-binding protein 56; WRKY56	AT1G64000		NM_105073	0005634 // nucleus // inferred from electronic annotation	AT1G64000	At.36060	0006350 // transcription // inferred from electronic annotation /// 0006355 // regulation of transcription, DNA-dependent // inferred from sequence or structural similarity /// 0045449 // regulation of transcription // inferred from electronic annotation	0003677 // DNA binding // inferred from electronic annotation /// 0003700 // sequence-specific DNA binding transcription factor activity // inferred from sequence or structural similarity /// 0003700 // sequence-specific DNA binding transcription factor activity // inferred from electronic annotation /// 0043565 // sequence-specific DNA binding // inferred from electronic annotation	NM_105073	NM_105073
A_84_P830609	1	5.44382	5.44382	5.04658	23.5756	4.6716			NM_126830		815562	AT2G10970	invertase/pectin methylesterase inhibitor family protein	At.40812	ref|NM_126830|ta|TA48028_3702|tc|TC380392	chr2:4340127-4340068	Arabidopsis thaliana plant invertase/pectin methylesterase inhibitor domain-containing protein (AT2G10970) mRNA, complete cds [NM_126830]	GO:0004857(enzyme inhibitor activity)|GO:0008150(biological_process)|GO:0030599(pectinesterase activity)|GO:0046910(pectinesterase inhibitor activity)	CTGTTGATCCAGATGATACAAGATCCTTAGTTTTTGCGGCCAACGTGGATGTGCATAATC	NM_126830	815562	plant invertase/pectin methylesterase inhibitor domain-containing protein	AT2G10970		GO:0004857(enzyme inhibitor activity)|GO:0008150(biological_process)|GO:0012505(endomembrane system)|GO:0030599(pectinesterase activity)|GO:0046910(pectinesterase inhibitor activity)	chr2:4333045-4332986		TC380392		GO:8150(biological_process)	GO:46910(pectinesterase inhibitor activity)	GO:12505(endomembrane system)	invertase/pectin methylesterase inhibitor family protein [Arabidopsis thaliana]	2	F15K19.4; F15K19_4	AT2G10970		NM_126830	0012505 // endomembrane system // inferred from electronic annotation	AT2G10970	At.40812	---	0004857 // enzyme inhibitor activity // inferred from electronic annotation /// 0030599 // pectinesterase activity // inferred from electronic annotation /// 0046910 // pectinesterase inhibitor activity // inferred from sequence or structural similarity	NM_126830
A_84_P830575	1	5.16426	5.16426	2.52506	11.1903	4.43169			NM_001036751		3770626	AT5G03795	hypothetical protein	At.5383	ref|NM_001036751|ta|TA47997_3702|ta|TA47998_3702|tc|TC371348	chr5:1010131-1009601	Arabidopsis thaliana putative glycosyltransferase (AT5G03795) mRNA, complete cds [NM_001036751]	GO:0016020(membrane)	CGGAGATACTTCCCTCGTTGCCAGCATCATCTTTATCGACTAAAGTGGAATCTATTCAGG	NM_001036751	3770626	putative glycosyltransferase	AT5G03795		GO:0016020(membrane)	chr5:1010132-1009602		TC371348										NM_001036751	0000139 // Golgi membrane // inferred from electronic annotation /// 0005794 // Golgi apparatus // inferred from electronic annotation /// 0009507 // chloroplast // inferred from electronic annotation /// 0016020 // membrane // inferred from electronic annotation /// 0016021 // integral to membrane // inferred from electronic annotation	AT5G03795 /// AT5G03800	At.75102	0007047 // cellular cell wall organization // inferred from electronic annotation /// 0009793 // embryo development ending in seed dormancy // inferred from mutant phenotype	0003824 // catalytic activity // inferred from sequence similarity /// 0005488 // binding // inferred from electronic annotation /// 0016740 // transferase activity // inferred from electronic annotation /// 0016757 // transferase activity, transferring glycosyl groups // inferred from electronic annotation	NM_001036751
A_84_P830570	1	26.9902	26.9902	0.13573	3.14373	23.1616			NM_203213		835738	AT5G56370	F-box family protein	At.29392	ref|NM_203213|ref|NM_125020|gb|AK176192|ta|TA47994_3702	chr5:22854737-22854678	Arabidopsis thaliana FBD-associated F-box protein (AT5G56370) mRNA, complete cds [NM_203213]	GO:0003674(molecular_function)|GO:0005575(cellular_component)|GO:0008150(biological_process)	CTTTGGAAGTTGGTGCCAAAACTTCAGTACAGCCTTATCGATAAGAATGCTGATCATGGG	NM_203213	835738	FBD-associated F-box protein	AT5G56370		GO:0003674(molecular_function)|GO:0005575(cellular_component)|GO:0008150(biological_process)	chr5:22837511-22837452		TC398254										NM_203213	---	AT5G56370	At.29392	---	---	NM_203213
A_84_P830495	1	68.1857	68.1857	0.482408	28.2273	58.5133			NM_119605		829590	AT4G34400	DNA binding / transcription factor	At.54601	ref|NM_119605|ta|TA47902_3702|tc|TC372219|tc|TC382778	chr4:16446358-16446496	Arabidopsis thaliana AP2/B3 domain-containing protein (AT4G34400) mRNA, complete cds [NM_119605]	GO:0003677(DNA binding)|GO:0003700(sequence-specific DNA binding transcription factor activity)|GO:0006355(regulation of transcription, DNA-dependent)	GGTGCTAAATCTGAGATGAAGAATACAGTCCCGGAAGGCAGAGACAAAGGAAAGTCAAAA	NM_119605	829590	AP2/B3 domain-containing protein	AT4G34400		GO:0003677(DNA binding)|GO:0003700(transcription factor activity)|GO:0006355(regulation of transcription, DNA-dependent)|GO:0012505(endomembrane system)	chr4:16446354-16446492		TC372219										NM_119605	0005634 // nucleus // inferred from electronic annotation /// 0012505 // endomembrane system // inferred from electronic annotation	AT4G34400	At.54601	0006350 // transcription // inferred from electronic annotation /// 0006355 // regulation of transcription, DNA-dependent // inferred from electronic annotation /// 0006355 // regulation of transcription, DNA-dependent // inferred from sequence or structural similarity /// 0045449 // regulation of transcription // inferred from electronic annotation	0003677 // DNA binding // inferred from electronic annotation /// 0003677 // DNA binding // inferred from sequence or structural similarity /// 0003700 // sequence-specific DNA binding transcription factor activity // inferred from sequence or structural similarity /// 0005515 // protein binding // inferred from physical interaction	NM_119605
A_84_P830220	1	7.06468	7.06468	3.66202	22.2011	6.06253			NM_203063		831540	AtMYB9	AtMYB9 (myb domain protein 9); DNA binding / transcription factor	At.9932	ref|NM_203063|ref|NM_121683|ta|TA47519_3702|tc|NP1661199	chr5:5515200-5515996	Arabidopsis thaliana myb domain protein 9 (MYB9) mRNA, complete cds [NM_203063]	GO:0003677(DNA binding)|GO:0003700(sequence-specific DNA binding transcription factor activity)|GO:0006355(regulation of transcription, DNA-dependent)|GO:0009737(response to abscisic acid stimulus)	TAGCTAGTAATAATGGGGCGATCACCATGTTGCGATGAGAATGGTCTAAAGAAAAGGCCA	NM_203063	831540	myb domain protein 9	MYB9		GO:0003677(DNA binding)|GO:0003700(transcription factor activity)|GO:0006355(regulation of transcription, DNA-dependent)|GO:0009737(response to abscisic acid stimulus)	chr5:5515197-5515993		NP1661199		GO:6355(regulation of transcription, DNA-dependent); GO:9737(response to abscisic acid stimulus)	GO:3677(DNA binding); GO:3700(transcription factor activity)	GO:5634(nucleus)	AtMYB9 (myb domain protein 9); DNA binding [Arabidopsis thaliana]	5	F5E19.110; F5E19_110; myb domain protein 9	AT5G16770		NM_203063	0005634 // nucleus // inferred from electronic annotation	AT5G16770	At.9932	0006355 // regulation of transcription, DNA-dependent // inferred from sequence or structural similarity /// 0009737 // response to abscisic acid stimulus // inferred from expression pattern /// 0045449 // regulation of transcription // inferred from electronic annotation	0003677 // DNA binding // inferred from sequence or structural similarity /// 0003677 // DNA binding // inferred from electronic annotation /// 0003700 // sequence-specific DNA binding transcription factor activity // inferred from sequence or structural similarity	NM_203063
A_84_P830181	1	115.137	115.137	3.47686	343.529	98.8044			NM_100874		837535	AT1G10000	nucleic acid binding / ribonuclease H	At.42198	ref|NM_100874|ta|TA47453_3702|ta|BP825016|tc|TC376814	unmapped	Arabidopsis thaliana Ribonuclease H-like protein (AT1G10000) mRNA, complete cds [NM_100874]	GO:0003676(nucleic acid binding)|GO:0004523(ribonuclease H activity)	TATCTCCTTTCAATTTATCCCTCGCTTAGTTAATTCGATTGCTGATGCTGCGGCTAAGCT	NM_100874	837535	Ribonuclease H-like protein	AT1G10000		GO:0003676(nucleic acid binding)|GO:0004523(ribonuclease H activity)|GO:0008150(biological_process)	chr1:3263994-3263935		TC376814										NM_100874	---	AT1G10000	At.42198	---	0003676 // nucleic acid binding // inferred from electronic annotation /// 0004523 // ribonuclease H activity // inferred from electronic annotation	NM_100874
A_84_P830096	1	11688.6	11688.6	0.238426	2391.54	10030.6			NM_180589		834485	AT5G44575	hypothetical protein	At.47041	ref|NM_180589|gb|EG520671|ta|TA47300_3702|ta|TA47299_3702	chr5:17991994-17992053	Arabidopsis thaliana uncharacterized protein (AT5G44575) mRNA, complete cds [NM_180589]	GO:0003674(molecular_function)|GO:0008150(biological_process)	TCAACAAAATCCCTAGTTTACCTTTCTCCATCGTCGTTCCCGATTACTATGGAGGCTACT	NM_180589	834485	hypothetical protein	AT5G44575		GO:0003674(molecular_function)|GO:0008150(biological_process)|GO:0012505(endomembrane system)	chr5:17974767-17974826		TC393711										NM_180589		AT5G44575	At.47041			NM_180589
A_84_P830028	1	106.147	106.147	6.03444	549.677	91.0899									ta|TA47215_3702	chr1:1300521-1300462	Unknown		GCCGTGGTGTTATGAAATGTGCGACTCTCTATGTTTGAATCGTTTTGGTTTAGGAGGTTC							chr1:1300522-1300463												TA47215_3702
A_84_P829767	1	31.3955	31.3955	0.404045	10.8858	26.942									ta|TA46807_3702	chr2:804556-804615	Unknown		CGCTTCACTAAAACTTTTCAGGCCGATATGGCTGCAAACCTATGGAGAAAATCTAAGCAA							chr2:804557-804616												TA46807_3702
A_84_P829666	1	8.5577	8.5577	3.59074	26.3696	7.34376			NM_115584		824891	BG3	BG3 (BETA-1,3-GLUCANASE 3); cellulase/ hydrolase, hydrolyzing O-glycosyl compounds""	At.292	ref|NM_115584|ta|TA46589_3702|ta|BP823719|ta|BP838941	chr3:21193997-21193938	Arabidopsis thaliana beta-1,3-glucanase 3 (BG3) mRNA, complete cds [NM_115584]	GO:0004553(hydrolase activity, hydrolyzing O-glycosyl compounds)|GO:0005618(cell wall)|GO:0008810(cellulase activity)|GO:0009617(response to bacterium)|GO:0048046(apoplast)	TTAGCCTCATTACCACTGTTATTGCTTCTTCTCAGCTTCATATGGGCTTCCTTCTTCGAC	NM_115584	824891	beta-1,3-glucanase 3	BG3		GO:0004553(hydrolase activity, hydrolyzing O-glycosyl compounds)|GO:0005618(cell wall)|GO:0008810(cellulase activity)|GO:0009617(response to bacterium)|GO:0048046(apoplast)	chr3:21183018-21182959		TC377895		GO:9617(response to bacterium)	GO:8810(cellulase activity)	GO:0008372(cellular_component unknown)	BG3 (BETA-1,3-GLUCANASE 3); hydrolase, hydrolyzing O-glycosyl compounds [Arabidopsis thaliana]	3	BETA-1; 3-GLUCANASE 3	AT3G57240		NM_115584	0005618 // cell wall // inferred from direct assay /// 0048046 // apoplast // inferred from direct assay	AT3G57240	At.292	0005975 // carbohydrate metabolic process // inferred from electronic annotation /// 0008152 // metabolic process // inferred from electronic annotation /// 0009617 // response to bacterium // inferred from expression pattern	0003824 // catalytic activity // inferred from electronic annotation /// 0004553 // hydrolase activity, hydrolyzing O-glycosyl compounds // inferred from sequence or structural similarity /// 0004553 // hydrolase activity, hydrolyzing O-glycosyl compounds // inferred from electronic annotation /// 0008810 // cellulase activity // traceable author statement /// 0016787 // hydrolase activity // inf…	NM_115584	NM_115584
A_84_P829388	1	201.067	201.067	2.42971	419.234	172.545			NM_100589		837226	MAPKKK13	MAPKKK13; ATP binding / kinase/ protein kinase/ protein serine/threonine kinase	At.42312	ref|NM_100589|ref|NM_001197998|ta|TA46242_3702|tc|TC367603	chr1:2194854-2194795	Arabidopsis thaliana mitogen-activated protein kinase kinase kinase 13 (MAPKKK13) mRNA, complete cds [NM_100589]	GO:0004672(protein kinase activity)|GO:0004674(protein serine/threonine kinase activity)|GO:0005524(ATP binding)|GO:0006468(protein phosphorylation)|GO:0016301(kinase activity)	AGAAGAGGAAGTAGGGAGATCAGAATTCGAAGACGCGGCGAAGGCAATAATTTGTAATTT	NM_100589	837226	mitogen-activated protein kinase kinase kinase 13	MAPKKK13		GO:0004672(protein kinase activity)|GO:0004674(protein serine/threonine kinase activity)|GO:0005524(ATP binding)|GO:0006468(protein amino acid phosphorylation)|GO:0016301(kinase activity)	chr1:2194855-2194796		TC367603		GO:0006468(protein amino acid phosphorylation)	GO:0005524(ATP binding);GO:0004672(protein kinase activity);GO:0004674(protein serine/threonine kinase activity);GO:0016301(kinase activity)	GO:0009507(chloroplast)	MAPKKK13 (Mitogen-activated protein kinase kinase kinase 13); kinase [Arabidopsis thaliana]	1	F10K1.14; F10K1_14; Mitogen-activated protein kinase kinase kinase 13	AT1G07150		NM_100589	---	AT1G07150	At.42312	0006468 // protein phosphorylation // inferred from electronic annotation	0000166 // nucleotide binding // inferred from electronic annotation /// 0004672 // protein kinase activity // inferred from electronic annotation /// 0004674 // protein serine/threonine kinase activity // inferred from electronic annotation /// 0005524 // ATP binding // inferred from electronic annotation /// 0016301 // kinase activity // inferred from sequence or structural similarity	NM_100589	NM_100589
A_84_P828956	1	10.9163	10.9164	3.79231	35.5257	9.36783									ta|TA45631_3702	chr5:16028743-16028684	Unknown		GAAGAAGATACTGACGACAACTCGGTTACACTCTCAAGTCTGCTCAACTTCATTGATGGC							chr5:16011515-16011456												TA45631_3702
A_84_P828945	1	12.3377	12.3377	0.360242	3.81407	10.5875									ta|TA45611_3702	chr4:12636823-12636882	Unknown		GGTAACAGAAATATACGGAACCAATCAACAGAAGTGGAAGTGTGCAAAGTTCAGCCCTTG							chr4:12636813-12636872												TA45611_3702
A_84_P828825	1	5131.07	5131.07	2.81816	12409	4403.21			NM_179215		827713	IRT1	IRT1 (iron-regulated transporter 1); cadmium ion transmembrane transporter/ copper uptake transmembrane transporter/ iron ion transmembrane transporter/ manganese ion transmembrane transporter/ zinc ion transmembrane transporter	At.2319	ref|NM_179215|ref|NM_118089|ta|TA45471_3702|ta|TA45470_3702	chr4:10707869-10707928	Arabidopsis thaliana Fe(2+) transport protein 1 (IRT1) mRNA, complete cds [NM_179215]	GO:0005381(iron ion transmembrane transporter activity)|GO:0005384(manganese ion transmembrane transporter activity)|GO:0005385(zinc ion transmembrane transporter activity)|GO:0005802(trans-Golgi network)|GO:0005886(plasma membrane)|GO:0006826(iron ion transport)|GO:0006828(manganese ion transport)|GO:0006829(zinc ion transport)|GO:0006879(cellular iron ion homeostasis)|GO:0009617(response to bac…	AAATTTCCTTTCCCCGGATTTCTCGCTATGTTATCGGGTCTAATCACTCTAGCCATTGAC	NM_179215	827713	Fe(2+) transport protein 1	IRT1		GO:0005381(iron ion transmembrane transporter activity)|GO:0005384(manganese ion transmembrane transporter activity)|GO:0005385(zinc ion transmembrane transporter activity)|GO:0006826(iron ion transport)|GO:0006828(manganese ion transport)|GO:0006829(zinc ion transport)|GO:0006879(cellular iron ion homeostasis)|GO:0009617(response to bacterium)|GO:0012505(endomembrane system)|GO:0015086(cadmium i…	chr4:10707859-10707918		TC380447										NM_179215	0005886 // plasma membrane // inferred from electronic annotation /// 0012505 // endomembrane system // inferred from electronic annotation /// 0016020 // membrane // inferred from electronic annotation /// 0016021 // integral to membrane // inferred from electronic annotation	AT4G19690	At.2319	0006810 // transport // inferred from electronic annotation /// 0006811 // ion transport // inferred from electronic annotation /// 0006826 // iron ion transport // traceable author statement /// 0006826 // iron ion transport // inferred from electronic annotation /// 0006828 // manganese ion transport // traceable author statement /// 0006829 // zinc ion transport // traceable author statement /…	0005381 // iron ion transmembrane transporter activity // inferred from genetic interaction /// 0005381 // iron ion transmembrane transporter activity // traceable author statement /// 0005384 // manganese ion transmembrane transporter activity // traceable author statement /// 0005385 // zinc ion transmembrane transporter activity // traceable author statement /// 0005385 // zinc ion transmembra…	NM_179215	NM_118089 /// NM_179215
A_84_P828807	1	118.88	118.88	0.200011	20.4044	102.016									ta|TA45460_3702|tc|TC397639	chr4:284515-284574	Rep: Nitrile hydratase alpha chain - uncultured bacterium Dr1, partial (18%) [TC397639]		AAGAAAAAGAGTAGAAGATGATACTTCTCTTGCCCCAAGTGTTAAGGGCGAATTCCAGCA									TC397639										TA45460_3702
A_84_P828588	1	6.44431	6.44431	4.34638	24.0362	5.53016			NM_106001		843676	MYB54	MYB54 (MYB DOMAIN PROTEIN 54); DNA binding / transcription factor	At.10910	ref|NM_106001|ta|TA45167_3702|ta|TA45168_3702|tc|TC380416	chr1:27605482-27605541	Arabidopsis thaliana myb domain protein 54 (MYB54) mRNA, complete cds [NM_106001]	GO:0003677(DNA binding)|GO:0003700(sequence-specific DNA binding transcription factor activity)|GO:0005634(nucleus)|GO:0006355(regulation of transcription, DNA-dependent)|GO:2000652(regulation of secondary cell wall biogenesis)	GTAATTAAATAGATCGGCGTGAAGAAGAAAAATGATCATGTGCAGCCGAGGCCATTGGAG	NM_106001	843676	myb domain protein 54	MYB54		GO:0003677(DNA binding)|GO:0003700(transcription factor activity)|GO:0005634(nucleus)|GO:0006355(regulation of transcription, DNA-dependent)	chr1:27601821-27601880		TC380416		GO:0006355(regulation of transcription, DNA-dependent)	GO:3677(DNA binding); GO:3700(transcription factor activity)	GO:0005634(nucleus)	MYB54 (myb domain protein 54); DNA binding / transcription factor [Arabidopsis thaliana]	1	ATMYB54; BW54; MYB54; T9L24.38; T9L24_38; myb domain protein 54	AT1G73410		NM_106001	0005634 // nucleus // inferred from direct assay /// 0005634 // nucleus // inferred from electronic annotation	AT1G73410	At.10910	0006355 // regulation of transcription, DNA-dependent // inferred from sequence or structural similarity /// 0045449 // regulation of transcription // inferred from electronic annotation	0003677 // DNA binding // inferred from sequence or structural similarity /// 0003677 // DNA binding // inferred from electronic annotation /// 0003700 // sequence-specific DNA binding transcription factor activity // inferred from sequence or structural similarity	NM_106001	NM_106001
A_84_P828464	1	4.04957	4.04957	7.46638	25.9466	3.47513									ta|TA44984_3702	unmapped	Unknown		AACGAACGTTTCGAATCACGCGACGTTTATGAAATCACTTTGCAGGACGCAATTAAAAAC																			TA44984_3702
A_84_P828432	1	4783.22	4783.22	0.405214	1663.28	4104.71			NM_179495		842197	AT1G58280	hypothetical protein	At.22489	ref|NM_001198334|ref|NM_179495|ref|NM_104608|ref|NM_001160963	chr1:21624369-21624220	Arabidopsis thaliana phosphoglycerate mutase-like protein (AT1G58280) mRNA, complete cds [NM_001198334]	GO:0009507(chloroplast)	CCGTTCATTTGTTCTTGTAGATAAATGCATGAGCAGTTCGGATCCTCCAATGACCAACTA	NM_001198334	842197	phosphoglycerate mutase-like protein	AT1G58280		GO:0009507(chloroplast)	chr1:21620704-21620555		TC402279		GO:8152(metabolic process)	GO:3824(catalytic activity)	GO:9507(chloroplast)	unknown protein [Arabidopsis thaliana]	1	F19C14.10; F19C14_10	AT1G58280		NM_001198334		AT1G58280	At.22489			NM_001198334
A_84_P828218	1	27.6575	27.6575	0.41961	9.95912	23.7342			NM_118634		828605	AT4G25020	KOW domain-containing protein / D111/G-patch domain-containing protein	At.32302	ref|NM_118634|ta|TA44675_3702|ta|TA44676_3702|tc|TC370265	chr4:12860685-12860644	Arabidopsis thaliana D111/G-patch domain-containing protein (AT4G25020) mRNA, complete cds [NM_118634]	GO:0003676(nucleic acid binding)|GO:0005622(intracellular)|GO:0008150(biological_process)	GCTCAGATAACAACATTTACGTACGGTCTGAATCTGCGACAGAAAGTCGAGAACGTTGAG	NM_118634	828605	D111/G-patch domain-containing protein	AT4G25020		GO:0003676(nucleic acid binding)|GO:0005622(intracellular)|GO:0008150(biological_process)	chr4:12860675-12860634		TC370265		GO:8150(biological_process)	GO:3676(nucleic acid binding)	GO:5622(intracellular)	KOW domain-containing protein / D111/G-patch domain-containing protein [Arabidopsis thaliana]	4	F13M23.160; F13M23_160	AT4G25020		NM_118634	0005622 // intracellular // inferred from electronic annotation /// 0005622 // intracellular // inferred from sequence or structural similarity	AT4G25020	At.32302	---	0003676 // nucleic acid binding // inferred from electronic annotation /// 0003676 // nucleic acid binding // inferred from sequence or structural similarity	NM_118634
A_84_P828140	1	36.435	36.435	9.24831	289.163	31.2666			NM_118487		828456	AtGH9B15	AtGH9B15 (Arabidopsis thaliana glycosyl hydrolase 9B15); catalytic/ hydrolase, hydrolyzing O-glycosyl compounds""	At.23383	ref|NM_118487|ta|TA44577_3702|ta|TA44578_3702|tc|TC368363	chr4:12293670-12293611	Arabidopsis thaliana endoglucanase 20 (GH9B15) mRNA, complete cds [NM_118487]	GO:0003824(catalytic activity)|GO:0004553(hydrolase activity, hydrolyzing O-glycosyl compounds)|GO:0005975(carbohydrate metabolic process)	TGCAGCTCTAATCAGTTCTTCCGGATAAACTCACGTTTAGATTGGTTGTGGGGAAACAAA	NM_118487	828456	endoglucanase 20	GH9B15		GO:0003824(catalytic activity)|GO:0004553(hydrolase activity, hydrolyzing O-glycosyl compounds)|GO:0005975(carbohydrate metabolic process)|GO:0012505(endomembrane system)	chr4:12293660-12293601		TC368363		GO:5975(carbohydrate metabolic process)	GO:4553(hydrolase activity, hydrolyzing O-glycosyl compounds)	GO:12505(endomembrane system)	glycosyl hydrolase family 9 protein [Arabidopsis thaliana]	4	F9D16.30; F9D16_30	AT4G23560		NM_118487	0005576 // extracellular region // inferred from electronic annotation /// 0012505 // endomembrane system // inferred from electronic annotation	AT4G09740 /// AT4G23560	At.23383	0000272 // polysaccharide catabolic process // inferred from electronic annotation /// 0005975 // carbohydrate metabolic process // inferred from electronic annotation /// 0007047 // cellular cell wall organization // inferred from electronic annotation /// 0008152 // metabolic process // inferred from electronic annotation /// 0030245 // cellulose catabolic process // inferred from electronic an…	0003824 // catalytic activity // inferred from electronic annotation /// 0004553 // hydrolase activity, hydrolyzing O-glycosyl compounds // inferred from electronic annotation /// 0004553 // hydrolase activity, hydrolyzing O-glycosyl compounds // inferred from sequence or structural similarity /// 0008810 // cellulase activity // inferred from electronic annotation /// 0016787 // hydrolase activi…	NM_118487
A_84_P827941	1	4.53268	4.53268	75.5165	293.737	3.8897			NM_118044		827664	AT4G19240	hypothetical protein	At.32830	ref|NM_118044|ta|TA44234_3702|tc|TC373275	chr4:10528284-10528225	Arabidopsis thaliana uncharacterized protein (AT4G19240) mRNA, complete cds [NM_118044]	GO:0003674(molecular_function)|GO:0005575(cellular_component)|GO:0008150(biological_process)	CGTGGACTCCATTCAATCGTTGGAACCTTAGTCTTAGAGGATCCTTGCAATCACAATACT	NM_118044	827664	hypothetical protein	AT4G19240		GO:0003674(molecular_function)|GO:0005575(cellular_component)|GO:0008150(biological_process)	chr4:10528273-10528214		TC373275		GO:8150(biological_process)	GO:3674(molecular_function)	GO:5575(cellular_component)	unknown protein [Arabidopsis thaliana]	4	T5K18.20; T5K18_20	AT4G19240		NM_118044	---	AT4G19240	At.32830	---	---	NM_118044
A_84_P827758	1	34.4589	34.4589	0.2115	6.25423	29.5708			NM_124954		835666	AT5G55720	pectate lyase family protein	At.29429	ref|NM_124954|ta|TA44045_3702|tc|TC372110	chr5:22573361-22573420	Arabidopsis thaliana pectate lyase (AT5G55720) mRNA, complete cds [NM_124954]	GO:0008150(biological_process)|GO:0016829(lyase activity)|GO:0030570(pectate lyase activity)	GACTATCAACGACAGTGACATCAAATTCAACAGCGTCTTCTTGCTCAGCCAATGGAAATC	NM_124954	835666	pectate lyase	AT5G55720		GO:0008150(biological_process)|GO:0012505(endomembrane system)|GO:0016829(lyase activity)|GO:0030570(pectate lyase activity)	chr5:22556135-22556194		TC372110	KEGG pathway: Pentose and glucuronate interconversions 00040	GO:8150(biological_process)	GO:16829(lyase activity); GO:30570(pectate lyase activity)	GO:12505(endomembrane system)	pectate lyase family protein [Arabidopsis thaliana]	5	MDF20.16; MDF20_16	AT5G55720		NM_124954	0012505 // endomembrane system // inferred from electronic annotation	AT5G55720	At.29429	---	0016829 // lyase activity // inferred from sequence or structural similarity /// 0016829 // lyase activity // inferred from electronic annotation /// 0030570 // pectate lyase activity // inferred from sequence or structural similarity /// 0030570 // pectate lyase activity // inferred from electronic annotation /// 0046872 // metal ion binding // inferred from electronic annotation	NM_124954
A_84_P827741	1	524.851	524.851	2.05167	924.071	450.399			NM_112118		820464	AtMYB10	AtMYB10 (myb domain protein 10); DNA binding / transcription factor	At.5681	ref|NM_112118|ta|TA44015_3702|ta|TA44014_3702|ta|DR751342	chr3:4074741-4074682	Arabidopsis thaliana myb domain protein 10 (MYB10) mRNA, complete cds [NM_112118]	GO:0003677(DNA binding)|GO:0003700(sequence-specific DNA binding transcription factor activity)|GO:0006355(regulation of transcription, DNA-dependent)	AGATCAAGAATGTATGGAACACTCATCTCAAGAAGCGGTTGGTGAAGAGGAGCATTTCAT	NM_112118	820464	myb domain protein 10	MYB10		GO:0003677(DNA binding)|GO:0003700(transcription factor activity)|GO:0006355(regulation of transcription, DNA-dependent)	chr3:4074734-4074675		TC390796		GO:6355(regulation of transcription, DNA-dependent)	GO:3677(DNA binding); GO:3700(transcription factor activity)	GO:5634(nucleus)	AtMYB10 (myb domain protein 10); DNA binding / transcription factor [Arabidopsis thaliana]	3	myb domain protein 10	AT3G12820		NM_112118	0005634 // nucleus // inferred from electronic annotation	AT3G12820	At.5681	0006355 // regulation of transcription, DNA-dependent // inferred from sequence or structural similarity /// 0045449 // regulation of transcription // inferred from electronic annotation	0003677 // DNA binding // inferred from sequence or structural similarity /// 0003677 // DNA binding // inferred from electronic annotation /// 0003700 // sequence-specific DNA binding transcription factor activity // inferred from sequence or structural similarity	NM_112118
A_84_P827393	1	285.617	285.617	0.271556	66.5589	245.102			AK118176					At.35700	gb|AK118176|ta|TA43506_3702|tc|NP162702|tc|TC380551	chr3:18036835-18036894	Arabidopsis thaliana At3g48650 mRNA for unknown protein, complete cds, clone: RAFL19-49-F04 [AK118176]		TTGGAGACTGTAGATTATGCTGTGGAGCAAAGAGAAGAGGAGACCGTGAAACTTGTTAGC							chr3:18025850-18025909		NP162702					unknown protein	3	At3g48650/T8P19_160	GI:26451399		AK118176	0016020 // membrane // inferred from electronic annotation /// 0016021 // integral to membrane // inferred from electronic annotation	AT3G48650	At.35700	---	---	AK118176
A_84_P827374	1	3384.79	3384.79	2.07501	6027.16	2904.64			NM_106232		843915	CLV1	CLV1 (CLAVATA 1); ATP binding / kinase/ protein serine/threonine kinase/ receptor signaling protein serine/threonine kinase	At.25465	ref|NM_106232|ta|TA43493_3702|ta|BX836788|tc|TC391933	chr1:28467922-28467863	Arabidopsis thaliana receptor protein kinase CLAVATA1 (CLV1) mRNA, complete cds [NM_106232]	GO:0004674(protein serine/threonine kinase activity)|GO:0004702(receptor signaling protein serine/threonine kinase activity)|GO:0005515(protein binding)|GO:0005524(ATP binding)|GO:0006468(protein phosphorylation)|GO:0007169(transmembrane receptor protein tyrosine kinase signaling pathway)|GO:0007172(signal complex assembly)|GO:0009934(regulation of meristem structural organization)|GO:0016020(mem…	GCTGCAAAGGGCTTGTGTTATCTTCACCATGATTGTTCACCATTGATCTTGCATAGAGAT	NM_106232	843915	receptor protein kinase CLAVATA1	CLV1		GO:0004674(protein serine/threonine kinase activity)|GO:0004702(receptor signaling protein serine/threonine kinase activity)|GO:0005515(protein binding)|GO:0005524(ATP binding)|GO:0006468(protein amino acid phosphorylation)|GO:0007169(transmembrane receptor protein tyrosine kinase signaling pathway)|GO:0007172(signal complex assembly)|GO:0009934(regulation of meristem structural organization)|GO:…	chr1:28464261-28464202		TC391933	KEGG pathway: Benzoate degradation via CoA ligation 00632; KEGG pathway: Inositol phosphate metabolism 00562; KEGG pathway: Nicotinate and nicotinamide metabolism 00760; KEGG pathway: Phosphatidylinositol signaling system 04070	GO:9934(regulation of meristem organization)	GO:4702(receptor signaling protein serine/threonine kinase activity)	GO:16020(membrane)	CLV1 (CLAVATA 1); ATP binding / kinase/ protein serine/threonine kinase [Arabidopsis thaliana]	1	CLAVATA 1; CLV1 RECEPTOR KINASE PRECURSOR; FAS3; FASCIATA 3; FLOWER DEVELOPMENT 5; T4O12.5; T4O12_5	AT1G75820	17079273	NM_106232	0016020 // membrane // inferred from sequence or structural similarity /// 0016020 // membrane // inferred from electronic annotation /// 0016021 // integral to membrane // traceable author statement /// 0016021 // integral to membrane // inferred from electronic annotation	AT1G75820	At.25465	0006468 // protein phosphorylation // inferred from sequence or structural similarity /// 0006468 // protein phosphorylation // inferred from electronic annotation /// 0007169 // transmembrane receptor protein tyrosine kinase signaling pathway // inferred from sequence or structural similarity /// 0007172 // signal complex assembly // inferred from direct assay /// 0007275 // multicellular organi…	0000166 // nucleotide binding // inferred from electronic annotation /// 0004672 // protein kinase activity // inferred from electronic annotation /// 0004674 // protein serine/threonine kinase activity // inferred from sequence or structural similarity /// 0004674 // protein serine/threonine kinase activity // inferred from electronic annotation /// 0004702 // receptor signaling protein serine/t…	NM_106232	NM_106232
A_84_P827321	1	176.681	176.681	0.471566	71.4979	151.618			NM_117259		826796	AT4G11890	protein kinase family protein	At.33526	ref|NM_117259|ref|NM_001125494|ref|NM_202807|ref|NM_179031	chr4:7148734-7148793	Arabidopsis thaliana protein kinase family protein (AT4G11890) mRNA, complete cds [NM_117259]	GO:0004672(protein kinase activity)|GO:0004674(protein serine/threonine kinase activity)|GO:0005524(ATP binding)|GO:0016301(kinase activity)|GO:0050832(defense response to fungus)	TCTTCTTGGTTTCTGCACTAAACGAGACCAACATGGTCTTGTTTACGAGTTCATGCCTAA	NM_117259	826796	protein kinase family protein	AT4G11890		GO:0004672(protein kinase activity)|GO:0004674(protein serine/threonine kinase activity)|GO:0005524(ATP binding)|GO:0006468(protein amino acid phosphorylation)|GO:0012505(endomembrane system)|GO:0016301(kinase activity)	chr4:7148740-7148799		TC371446										NM_117259	0012505 // endomembrane system // inferred from electronic annotation	AT4G11890	At.33526	0006468 // protein phosphorylation // inferred from electronic annotation	0000166 // nucleotide binding // inferred from electronic annotation /// 0004672 // protein kinase activity // inferred from electronic annotation /// 0004674 // protein serine/threonine kinase activity // inferred from electronic annotation /// 0005524 // ATP binding // inferred from electronic annotation /// 0016301 // kinase activity // inferred from sequence or structural similarity /// 00163…	NM_117259
A_84_P827279	1	14.3816	14.3816	2.04893	25.2869	12.3415			NM_111954		820289	AT3G11180	oxidoreductase, 2OG-Fe(II) oxygenase family protein""	At.27948	ref|NM_001202929|ref|NM_111954|ta|TA43362_3702|tc|TC371725	chr3:3504887-3504946	Arabidopsis thaliana leucoanthocyanidin dioxygenase-like protein (AT3G11180) mRNA, complete cds [NM_001202929]	GO:0005506(iron ion binding)|GO:0016491(oxidoreductase activity)|GO:0055114(oxidation-reduction process)	CCTATGAAGGATATGGAAGCAGATTGGGTGTGGAAAAAGGAGCCATTCTTGATTGGAATG	NM_001202929	820289	leucoanthocyanidin dioxygenase-like protein	AT3G11180		GO:0005506(iron ion binding)|GO:0005575(cellular_component)|GO:0016491(oxidoreductase activity)	chr3:3504881-3504940		TC371725			GO:5506(iron ion binding); GO:16216(isopenicillin-N synthase activity)	GO:5575(cellular_component)	oxidoreductase, 2OG-Fe(II) oxygenase family protein [Arabidopsis thaliana]	3	F11B9.11	AT3G11180		NM_001202929	---	AT3G11180	At.27948	0055114 // oxidation reduction // inferred from electronic annotation	0005506 // iron ion binding // inferred from electronic annotation /// 0016491 // oxidoreductase activity // inferred from electronic annotation /// 0016702 // oxidoreductase activity, acting on single donors with incorporation of molecular oxygen, incorporation of two atoms of oxygen // inferred from electronic annotation	NM_001202929
A_84_P82719	1	8.84968	8.84968	3.12016	23.6956	7.59433			NM_118006		827624	AT4G18900	transducin family protein / WD-40 repeat family protein	At.50695	ref|NM_118006|ta|TA36539_3702|tc|NP2706394	chr4:10359016-10359075	Arabidopsis thaliana transducin/WD40 domain-containing protein (AT4G18900) mRNA, complete cds [NM_118006]	GO:0000166(nucleotide binding)|GO:0005575(cellular_component)|GO:0008150(biological_process)	AGTTAAAACTTTGGGATACACTTTCGGACACTAATGTCTCCAGCAGATACGGAAGCAGAG	NM_118006	827624	transducin/WD40 domain-containing protein	AT4G18900		GO:0000166(nucleotide binding)|GO:0005575(cellular_component)|GO:0008150(biological_process)	chr4:10359005-10359064		NP2706394		GO:8150(biological_process)	GO:166(nucleotide binding)	GO:5575(cellular_component)	transducin family protein / WD-40 repeat family protein [Arabidopsis thaliana]	4	F13C5.70; F13C5_70	AT4G18900		NM_118006	---	AT4G18900 /// AT4G18905	At.50695	---	0000166 // nucleotide binding // inferred from sequence or structural similarity	NM_118006
A_84_P827123	1	612.067	612.067	3.95347	2076.54	525.243			NM_116058		825366	AT3G61930	hypothetical protein	At.34205	ref|NM_116058|ta|TA43211_3702|ta|TA43210_3702|ta|CD531885	chr3:22946752-22946811	Arabidopsis thaliana uncharacterized protein (AT3G61930) mRNA, complete cds [NM_116058]	GO:0003674(molecular_function)	ACGGTGGTAAGATTGGTTTCTTGATTCTTAAAGAATGTATGGAAGGTCGCTTACCAGCGA	NM_116058	825366	hypothetical protein	AT3G61930		GO:0003674(molecular_function)	chr3:22935777-22935836		TC384917		GO:0006499(N-terminal protein myristoylation)	GO:3674(molecular_function)	GO:5739(mitochondrion)	unknown protein [Arabidopsis thaliana]	3	At3g61930.1	AT3G61930		NM_116058	---	AT3G61930	At.34205	---	---	NM_116058
A_84_P826815	1	25.4695	25.4695	0.202554	4.42714	21.8566			NM_180742		832611	SHN2	SHN2 (shine2); DNA binding / transcription factor	At.19636	ref|NM_180742|ref|NM_122448|ta|TA42825_3702|ta|TA42824_3702	chr5:8821437-8821496	Arabidopsis thaliana ethylene-responsive transcription factor SHINE 3 (SHN2) mRNA, complete cds [NM_180742]	GO:0003677(DNA binding)|GO:0003700(sequence-specific DNA binding transcription factor activity)|GO:0005634(nucleus)|GO:0006355(regulation of transcription, DNA-dependent)	TATTGAACGCTAAGCTAAGGAAGAACTGTAAAGACCAGACACCGTATCTGACGTGTCTCC	NM_180742	832611	ethylene-responsive transcription factor SHINE 3	SHN2		GO:0003677(DNA binding)|GO:0003700(transcription factor activity)|GO:0005634(nucleus)|GO:0005739(mitochondrion)|GO:0006355(regulation of transcription, DNA-dependent)	chr5:8821434-8821493		TC375661										NM_180742	0005634 // nucleus // inferred from sequence or structural similarity /// 0005634 // nucleus // inferred from electronic annotation /// 0005739 // mitochondrion // inferred from electronic annotation	AT5G25390	At.19636	0006350 // transcription // inferred from electronic annotation /// 0006355 // regulation of transcription, DNA-dependent // inferred from electronic annotation /// 0006355 // regulation of transcription, DNA-dependent // inferred from sequence or structural similarity /// 0006950 // response to stress // inferred from electronic annotation /// 0009873 // ethylene mediated signaling pathway // in…	0003677 // DNA binding // inferred from sequence or structural similarity /// 0003677 // DNA binding // inferred from electronic annotation /// 0003700 // sequence-specific DNA binding transcription factor activity // inferred from sequence or structural similarity /// 0003700 // sequence-specific DNA binding transcription factor activity // inferred from electronic annotation	NM_180742	NM_122448 /// NM_180742
A_84_P826767	1	5.06415	5.06415	43.7222	190.007	4.34578			EF183252					At.47373	gb|EF183252|ta|TA42775_3702	chr1:25061474-25061415	Arabidopsis thaliana clone asmbl_3678 unknown mRNA sequence [EF183252]		GAGACAACAAAGATCTTGGAAGAAAACGTTGAGATCGATGGGTGAGCAACGATGGAGATA							chr1:25057811-25057752												EF183252			At.47373			EF183252
A_84_P826766	1	343.926	343.926	0.0402302	11.8735	295.139			NM_125255		835982	AT5G58680	armadillo/beta-catenin repeat family protein	At.29268	ref|NM_125255|ta|TA42761_3702|tc|NP225782|tc|TC371310	chr5:23725735-23725676	Arabidopsis thaliana armadillo/beta-catenin-like repeat-containing protein (AT5G58680) mRNA, complete cds [NM_125255]	GO:0005488(binding)|GO:0005575(cellular_component)|GO:0008150(biological_process)	TGTTGGTTGAGATTGTTGAAGCGGGAACACAGAGACAGAAGGAGATAAGTGTGTCGATAT	NM_125255	835982	armadillo/beta-catenin-like repeat-containing protein	AT5G58680		GO:0005488(binding)|GO:0005575(cellular_component)|GO:0008150(biological_process)	chr5:23708509-23708450		NP225782		GO:8150(biological_process)	GO:3674(molecular_function)	GO:5575(cellular_component)	armadillo/beta-catenin repeat family protein [Arabidopsis thaliana]	5	MZN1.14; MZN1_14	AT5G58680		NM_125255	---	AT5G58680	At.29268	---	0005488 // binding // inferred from electronic annotation	NM_125255
A_84_P826714	1	978.294	978.294	0.0191231	16.0542	839.52			NM_104081		841629	AT1G52000	jacalin lectin family protein	At.37684	ref|NM_104081|gb|AK226551|ta|TA42698_3702|tc|TC360666	chr1:19339124-19339065	Arabidopsis thaliana jacalin-like lectin domain-containing protein (AT1G52000) mRNA, complete cds [NM_104081]	GO:0003674(molecular_function)|GO:0005575(cellular_component)	GGAGGTGAATGGTTACTACAAAACTACGTTTTCGGGAGAAGTCATAACGTCGTTGACGTT	NM_104081	841629	jacalin-like lectin domain-containing protein	AT1G52000		GO:0003674(molecular_function)|GO:0005575(cellular_component)	chr1:19335455-19335396		TC360666			GO:3674(molecular_function)	GO:5575(cellular_component)	jacalin lectin family protein [Arabidopsis thaliana]	1	F5F19.6; F5F19_6	AT1G52000		NM_104081	---	AT1G52000	At.37684	---	---	NM_104081
A_84_P826638	1	44.4996	44.4996	2.56292	97.8707	38.1872			NM_113591		822293	FUS3	FUS3 (FUSCA 3); DNA binding / transcription activator/ transcription factor	At.6029	ref|NM_113591|ta|TA42597_3702|ta|DR749985|ta|DR750121	chr3:9855801-9855742	Arabidopsis thaliana B3 domain-containing transcription factor FUS3 (FUS3) mRNA, complete cds [NM_113591]	GO:0003677(DNA binding)|GO:0003700(sequence-specific DNA binding transcription factor activity)|GO:0005575(cellular_component)|GO:0008284(positive regulation of cell proliferation)|GO:0009733(response to auxin stimulus)|GO:0009793(embryo development ending in seed dormancy)|GO:0010116(positive regulation of abscisic acid biosynthetic process)|GO:0010262(somatic embryogenesis)|GO:0010373(negative …	TTTGTGAATGCTCATGGTCTGCAGCTAGGTGACTTCATCATGGTTTACCAAGATCTCTAC	NM_113591	822293	B3 domain-containing transcription factor FUS3	FUS3		GO:0003677(DNA binding)|GO:0003700(transcription factor activity)|GO:0005575(cellular_component)|GO:0009733(response to auxin stimulus)|GO:0009793(embryonic development ending in seed dormancy)|GO:0010116(positive regulation of abscisic acid biosynthetic process)|GO:0010262(somatic embryogenesis)|GO:0010373(negative regulation of gibberellin biosynthetic process)|GO:0016563(transcription activato…	chr3:9854564-9854505		TC384436		GO:9793(embryonic development ending in seed dormancy); GO:10116(positive regulation of abscisic acid biosynthetic process); GO:9733(response to auxin stimulus); GO:10262(somatic embryogenesis)	GO:3677(DNA binding); GO:16563(transcriptional activator activity)	GO:5575(cellular_component)	FUS3 (FUSCA 3); DNA binding / transcription factor [Arabidopsis thaliana]	3	FUSCA 3	AT3G26790	16034595; 15695463; 15516508	NM_113591	0005634 // nucleus // inferred from electronic annotation	AT3G26790	At.6029	0006350 // transcription // inferred from electronic annotation /// 0006355 // regulation of transcription, DNA-dependent // inferred from electronic annotation /// 0008284 // positive regulation of cell proliferation // inferred from direct assay /// 0009733 // response to auxin stimulus // inferred from expression pattern /// 0009793 // embryo development ending in seed dormancy // inferred fro…	0003677 // DNA binding // inferred from direct assay /// 0003677 // DNA binding // inferred from sequence or structural similarity /// 0003677 // DNA binding // inferred from electronic annotation /// 0003700 // sequence-specific DNA binding transcription factor activity // inferred from sequence or structural similarity /// 0016563 // transcription activator activity // inferred from sequence or…	NM_113591	NM_113591
A_84_P826056	1	116.581	116.581	0.468842	46.9046	100.044			NM_122854		833303	AT5G33300	chromosome-associated kinesin-related	At.30650	ref|NM_122854|gb|BX830465|ta|TA41945_3702|ta|TA41944_3702	chr5:12581378-12581319	Arabidopsis thaliana chromosome-associated kinesin-like protein (AT5G33300) mRNA, complete cds [NM_122854]	GO:0003674(molecular_function)|GO:0005575(cellular_component)|GO:0008150(biological_process)	GCTTTGACAGCCCTGAAGCGCCTAAAAATGCTGCTTCAATCTAAAAAGATTTCTTCCAAC	NM_122854	833303	chromosome-associated kinesin-like protein	AT5G33300		GO:0003674(molecular_function)|GO:0005575(cellular_component)|GO:0008150(biological_process)	chr5:12564148-12564089		TC389136										NM_122854	---	AT5G33300	At.30650	---	---	NM_122854
A_84_P825937	1	3314.36	3314.36	0.309825	881.208	2844.21			NM_117799		827404	AT4G16960	disease resistance protein (TIR-NBS-LRR class), putative""	At.54368	ref|NM_117799|ref|NM_117790|ref|NM_117797|ref|NM_117795	chr4:9550613-9550554	Arabidopsis thaliana TIR-NBS-LRR class disease resistance protein (AT4G16960) mRNA, complete cds [NM_117799]	GO:0000166(nucleotide binding)|GO:0004888(transmembrane signaling receptor activity)|GO:0005524(ATP binding)|GO:0006952(defense response)|GO:0007165(signal transduction)|GO:0017111(nucleoside-triphosphatase activity)|GO:0031224(intrinsic to membrane)|GO:0045087(innate immune response)	ACAAAGATGGGTTAAAGCTCTCACAGATATATCAAATTTAGCCGGGGAGGATCTTCGGAA	NM_117799	827404	TIR-NBS-LRR class disease resistance protein	AT4G16960		GO:0000166(nucleotide binding)|GO:0004888(transmembrane receptor activity)|GO:0005515(protein binding)|GO:0005524(ATP binding)|GO:0006915(apoptosis)|GO:0006952(defense response)|GO:0007165(signal transduction)|GO:0017111(nucleoside-triphosphatase activity)|GO:0031224(intrinsic to membrane)|GO:0045087(innate immune response)	chr4:9550594-9550535		NP458531										NM_117799	0005739 // mitochondrion // inferred from direct assay /// 0031224 // intrinsic to membrane // inferred from electronic annotation	AT4G16940 /// AT4G16960;AT4G16960	At.51236	0006915 // apoptosis // inferred from electronic annotation /// 0006952 // defense response // inferred from sequence or structural similarity /// 0006952 // defense response // inferred from electronic annotation /// 0007165 // signal transduction // inferred from electronic annotation /// 0045087 // innate immune response // inferred from electronic annotation	0000166 // nucleotide binding // inferred from electronic annotation /// 0004888 // transmembrane receptor activity // inferred from electronic annotation /// 0005515 // protein binding // inferred from electronic annotation /// 0005524 // ATP binding // inferred from electronic annotation /// 0017111 // nucleoside-triphosphatase activity // inferred from electronic annotation	NM_117799
A_84_P825931	1	27.968	27.968	2.96609	71.1881	24.0006									ta|TA41753_3702	chr5:022293188-022293130	Unknown		TTCTTCTTCCTCTTTCCCGGTACTCCAAATACGCAAAAGCTAACAACACAGAGGAAGAAC							chr5:022275962-022275904												TA41753_3702
A_84_P825767	1	494.964	494.964	0.189439	80.4645	424.752			NM_104503		842077	AtPP2-B13	AtPP2-B13 (Phloem protein 2-B13); carbohydrate binding	At.42819	ref|NM_104503|ref|NM_104504|gb|AK175677|ta|TA41580_3702	chr1:21060091-21060032	Arabidopsis thaliana F-box protein PP2-B13 (PP2-B13) mRNA, complete cds [NM_104503]	GO:0030246(carbohydrate binding)	GGAGGTGAAAGGATATCAACTGAAAGGTGGCATTTTGATTGATGGTATTGAAGTGAGGCC	NM_104503	842077	F-box protein PP2-B13	PP2-B13		GO:0012505(endomembrane system)|GO:0030246(carbohydrate binding)	chr1:21056426-21056367		TC374109										NM_104503			At.42819			NM_104503
A_84_P825300	1	20.767	20.767	2.09009	37.2478	17.8211									ta|TA41052_3702|tc|TC392194	chr4:9686849-9686908	Rep: Uncharacterized protein At4g17310.2 - Arabidopsis thaliana (Mouse-ear cress), complete [TC392194]		AGCAGAAGCCATTGTTATCAAAGAGAAGAAGAAACACGACGATGTGATCGATCGAAAGAA							chr4:9686837-9686896		TC392194										TA41052_3702
A_84_P825221	1	41.0955	41.0955	0.244024	8.60576	35.266			NM_125907		836632	MAF5	MAF5 (MADS AFFECTING FLOWERING 5); transcription factor	At.28687	ref|NM_125907|ta|TA40939_3702|ta|TA40940_3702|tc|TC377867	chr5:26014842-26014901	Arabidopsis thaliana K-box region and MADS-box transcription factor family protein (MAF5) mRNA, complete cds [NM_125907]	GO:0003700(sequence-specific DNA binding transcription factor activity)|GO:0005634(nucleus)|GO:0009910(negative regulation of flower development)|GO:0010048(vernalization response)	ACAGACATCAGAATTGAAGAAATTAGGGGATTAGATGTGTCGGAAGAGTGAAGCCATGGG	NM_125907	836632	K-box region and MADS-box transcription factor family protein	MAF5		GO:0003700(transcription factor activity)|GO:0005634(nucleus)|GO:0009910(negative regulation of flower development)|GO:0010048(vernalization response)	chr5:25997616-25997675		TC377867		GO:9910(negative regulation of flower development); GO:10048(vernalization response)	GO:3700(transcription factor activity)	GO:5634(nucleus)	MAF5 (MADS AFFECTING FLOWERING 5); transcription factor [Arabidopsis thaliana]	5	F15O5.4; F15O5_4; MADS AFFECTING FLOWERING 5; MAF5	AT5G65080		NM_125907	0005634 // nucleus // inferred from electronic annotation	AT5G65080	At.28687	0006350 // transcription // inferred from electronic annotation /// 0006355 // regulation of transcription, DNA-dependent // inferred from electronic annotation /// 0009910 // negative regulation of flower development // inferred from mutant phenotype /// 0010048 // vernalization response // inferred from expression pattern /// 0045449 // regulation of transcription // inferred from electronic an…	0003677 // DNA binding // inferred from electronic annotation /// 0003700 // sequence-specific DNA binding transcription factor activity // inferred from sequence or structural similarity /// 0003700 // sequence-specific DNA binding transcription factor activity // inferred from electronic annotation /// 0043565 // sequence-specific DNA binding // inferred from electronic annotation	NM_125907	NM_001085330 /// NM_125907
A_84_P825052	1	135.483	135.483	0.41605	48.3719	116.265			NM_104196		841751	ERF8	ERF8; DNA binding / transcription factor/ transcription repressor	At.4604	ref|NM_104196|ta|TA40751_3702|ta|TA40752_3702|ta|TA40753_3702	chr1:19825796-19825737	Arabidopsis thaliana ethylene-responsive transcription factor 8 (ERF8) mRNA, complete cds [NM_104196]	GO:0003677(DNA binding)|GO:0003700(sequence-specific DNA binding transcription factor activity)|GO:0005634(nucleus)|GO:0006355(regulation of transcription, DNA-dependent)|GO:0009873(ethylene mediated signaling pathway)	CTTCTCGTTCCATTCTTCTTCCTAATTACACCATGCCCAACATCACCATGGGTTTGAAAC	NM_104196	841751	ethylene-responsive transcription factor 8	ERF8		GO:0003677(DNA binding)|GO:0003700(transcription factor activity)|GO:0005634(nucleus)|GO:0006355(regulation of transcription, DNA-dependent)|GO:0009873(ethylene mediated signaling pathway)|GO:0016564(transcription repressor activity)	chr1:19822128-19822069		TC377575		GO:0006355(regulation of transcription, DNA-dependent)	GO:0003677(DNA binding);GO:0003700(transcription factor activity);GO:0016564(transcriptional repressor activity)	GO:0005634(nucleus)	ATERF-8/ATERF8 (ETHYLENE RESPONSE ELEMENT BINDING FACTOR 4); DNA binding / transcription factor/ transcriptional repressor [Arabidopsis thaliana]	1	ATERF-8; ATERF8; ERF TRANSCRIPTION FACTOR8; ETHYLENE RESPONSE ELEMENT BINDING FACTOR 4; F8L10.19	AT1G53170		NM_104196	0005634 // nucleus // inferred by curator /// 0005634 // nucleus // inferred from electronic annotation	AT1G53170	At.4604	0006350 // transcription // inferred from electronic annotation /// 0006355 // regulation of transcription, DNA-dependent // traceable author statement /// 0006355 // regulation of transcription, DNA-dependent // inferred from electronic annotation /// 0009873 // ethylene mediated signaling pathway // traceable author statement /// 0009873 // ethylene mediated signaling pathway // inferred from e…	0003677 // DNA binding // traceable author statement /// 0003677 // DNA binding // inferred from electronic annotation /// 0003700 // sequence-specific DNA binding transcription factor activity // inferred from sequence or structural similarity /// 0003700 // sequence-specific DNA binding transcription factor activity // traceable author statement /// 0003700 // sequence-specific DNA binding tran…	NM_104196	NM_104196
A_84_P824947	1	189.07	189.07	0.489643	79.4446	162.25			NM_102197		838956	ATCSLA03	ATCSLA03 (CELLULOSE SYNTHASE-LIKE A3); cellulose synthase/ transferase, transferring glycosyl groups""	At.41547	ref|NM_102197|ref|NM_180621|ref|NM_001036007|ta|TA40586_3702	chr1:8333855-8333914	Arabidopsis thaliana putative mannan synthase 3 (CSLA03) mRNA, complete cds [NM_102197]	GO:0016757(transferase activity, transferring glycosyl groups)|GO:0016759(cellulose synthase activity)	TCCATGTTTAAGTTTTGAGCTTCTGGTTGGTTTCAAGTCCTGTGGAGAAAAATGTCACCA	NM_102197	838956	putative mannan synthase 3	CSLA03		GO:0008150(biological_process)|GO:0012505(endomembrane system)|GO:0016757(transferase activity, transferring glycosyl groups)|GO:0016759(cellulose synthase activity)	chr1:8333866-8333925		NP1660138			GO:16759(cellulose synthase activity)	GO:0012505(endomembrane system)	ATCSLA03 (Cellulose synthase-like A3); transferase, transferring glycosyl groups [Arabidopsis thaliana]	1	ATCSLA3; CSLA03; Cellulose synthase-like A3; F28C11.11	AT1G23480		NM_102197	0000139 // Golgi membrane // inferred from electronic annotation /// 0005794 // Golgi apparatus // inferred from electronic annotation /// 0012505 // endomembrane system // inferred from electronic annotation /// 0016020 // membrane // inferred from electronic annotation /// 0016021 // integral to membrane // inferred from electronic annotation	AT1G23480	At.41547	0007047 // cellular cell wall organization // inferred from electronic annotation	0016740 // transferase activity // inferred from electronic annotation /// 0016757 // transferase activity, transferring glycosyl groups // inferred from sequence or structural similarity /// 0016757 // transferase activity, transferring glycosyl groups // inferred from electronic annotation /// 0016759 // cellulose synthase activity // inferred from sequence or structural similarity	NM_102197
A_84_P824914	1	828.626	828.626	0.309092	219.79	711.083			NM_001036587		3770304	AT4G18205	hypothetical protein	At.1986	ref|NM_001036587|ta|TA40535_3702|ta|TA40536_3702|ta|DR259362	chr4:10074143-10074202	Arabidopsis thaliana putative purine permease 21 (AT4G18205) mRNA, complete cds [NM_001036587]	GO:0003674(molecular_function)|GO:0005575(cellular_component)|GO:0008150(biological_process)	AGGGAAAAGCACATATGTGGTAACACTTCTTCAACTCATTGGCTTCCCTGTACTGATTCT	NM_001036587	3770304	putative purine permease 21	AT4G18205		GO:0003674(molecular_function)|GO:0005575(cellular_component)|GO:0008150(biological_process)	chr4:10074132-10074191		TC358851										NM_001036587		AT4G18205	At.1986			NM_001036587
A_84_P824668	1	2103.34	2103.34	0.407871	736.196	1804.98			NM_110979		821209	MYB106	MYB106 (myb domain protein 106); DNA binding / transcription factor	At.69663	ref|NM_110979|ta|TA40233_3702|ta|TA40234_3702|ta|DR750661	chr3:46838-46779	Arabidopsis thaliana myb domain protein 106 (MYB106) mRNA, complete cds [NM_110979]	GO:0003677(DNA binding)|GO:0003700(sequence-specific DNA binding transcription factor activity)|GO:0006355(regulation of transcription, DNA-dependent)|GO:0010091(trichome branching)	ATCAACTGTGGTAGTGGAGGAATAGGAGAAGGATTCACGAGTCTATTGATCGGTGATTCG	NM_110979	821209	myb domain protein 106	MYB106		GO:0003677(DNA binding)|GO:0003700(transcription factor activity)|GO:0006355(regulation of transcription, DNA-dependent)|GO:0010091(trichome branching)	chr3:46831-46772		TC374227										NM_110979	0005634 // nucleus // inferred from electronic annotation	AT3G01140	At.69663	0006355 // regulation of transcription, DNA-dependent // inferred from sequence or structural similarity /// 0045449 // regulation of transcription // inferred from electronic annotation	0003677 // DNA binding // inferred from sequence or structural similarity /// 0003677 // DNA binding // inferred from electronic annotation /// 0003700 // sequence-specific DNA binding transcription factor activity // inferred from sequence or structural similarity	NM_110979	NM_110979
A_84_P824293	1	146.23	146.23	2.29906	288.501	125.487								At.14844	ta|TA39766_3702|ta|AV567445|tc|TC367846	chr1:2362514-2362455	Rep: Chromosome chr12 scaffold_18, whole genome shotgun sequence - Vitis vinifera (Grape), partial (29%) [TC367846]		AACCGAAAACGGTCTGTATTTTCCCTCTGTCTTTGATGTTACAGACACAAGGGTTCAACC							chr1:2362517-2362458		TC367846										TA39766_3702	0012505 // endomembrane system // inferred from electronic annotation /// 0016020 // membrane // inferred from electronic annotation /// 0016021 // integral to membrane // inferred from electronic annotation	AT1G07650	At.14844	0006468 // protein phosphorylation // inferred from electronic annotation /// 0006468 // protein phosphorylation // inferred from sequence or structural similarity /// 0007169 // transmembrane receptor protein tyrosine kinase signaling pathway // inferred from sequence or structural similarity	0000166 // nucleotide binding // inferred from electronic annotation /// 0004672 // protein kinase activity // inferred from electronic annotation /// 0004674 // protein serine/threonine kinase activity // inferred from sequence or structural similarity /// 0004674 // protein serine/threonine kinase activity // inferred from electronic annotation /// 0004872 // receptor activity // inferred from …
A_84_P824286	1	10.0302	10.0302	0.437723	3.76764	8.60735									ta|TA39759_3702	chr2:16341535-16341594	Unknown		TTCACACCTGCTTCATTCTAGCTTGAATAACTTGATGCGAGTTTCTCTTAGTTCCTCGGT							chr2:16334457-16334516												TA39759_3702
A_84_P823879	1	2356.43	2356.43	0.288759	583.92	2022.17			NM_124095		834771	atnudt8	atnudt8 (Arabidopsis thaliana Nudix hydrolase homolog 8); hydrolase	At.29907	ref|NM_124095|ta|TA39247_3702|ta|TA39246_3702|tc|TC382035	chr5:19201472-19201531	Arabidopsis thaliana nudix hydrolase 8 (NUDT8) mRNA, complete cds [NM_124095]	GO:0005829(cytosol)|GO:0009611(response to wounding)|GO:0016787(hydrolase activity)	CATCAAACCCTTATGCTTTCGCTTCTATGCTTCGAGCTTCTCTATCCGATTGGAGAAGAA	NM_124095	834771	nudix hydrolase 8	NUDT8		GO:0005829(cytosol)|GO:0009611(response to wounding)|GO:0016787(hydrolase activity)	chr5:19184245-19184304		TC382035		GO:0006281(DNA repair)	GO:16787(hydrolase activity)	GO:5829(cytosol)	ATNUDT8 (Arabidopsis thaliana Nudix hydrolase homolog 8); hydrolase	5	Arabidopsis thaliana Nudix hydrolase homolog 8; MQL5.10; MQL5_10	AT5G47240		NM_124095	0005829 // cytosol // inferred from reviewed computational analysis	AT5G47240	At.29907	0009611 // response to wounding // inferred from expression pattern	0016787 // hydrolase activity // inferred from electronic annotation /// 0016787 // hydrolase activity // inferred from sequence or structural similarity /// 0046872 // metal ion binding // inferred from electronic annotation	NM_124095
A_84_P823308	1	111.36	111.36	0.0335	3.20136	95.563									ta|TA38646_3702	chr4:14042699-14042758	Unknown		CGAGCTTGCACACTCGGAGAAAGTCTATTGATCAAGTAAGATTGTCCATGTAGCTTCTGA							chr4:14042693-14042752												TA38646_3702
A_84_P823096	1	798.595	798.595	0.456562	312.888	685.312									ta|TA38423_3702|tc|TC393003	chr5:20748563-20748622	Rep: Isoform 3 of Q9FI53 - Arabidopsis thaliana (Mouse-ear cress), complete [TC393003]		GTGTCAGGGAACACTCTTGACCTCAGTTCAATGTGGTACTATTTATATTTGGGAGTTGCT							chr5:20731337-20731396		TC393003										TA38423_3702
A_84_P822919	1	10.1284	10.1284	2.0082	17.4546	8.69165									ta|TA38204_3702	chr1:29675894-29675953	Unknown		AGAATCCGAGCAACGTATTCGAAATAGGAGAAGCTTCGAGTTAAATGAAACGGAGGTCGT							chr1:29671001-29671060												TA38204_3702
A_84_P822859	1	362.751	362.751	0.385656	120.052	311.294			NM_121377		831219	ZIF1	ZIF1 (ZINC INDUCED FACILITATOR 1); carbohydrate transmembrane transporter/ sugar:hydrogen symporter/ tetracycline:hydrogen antiporter	At.44340	ref|NM_121377|ta|TA38160_3702|ta|TA38161_3702|ta|AV830866	chr5:4432533-4432709	Arabidopsis thaliana zinc induced facilitator 1 proetin (ZIF1) mRNA, complete cds [NM_121377]	GO:0005351(sugar:hydrogen symporter activity)|GO:0009624(response to nematode)|GO:0009705(plant-type vacuole membrane)|GO:0010043(response to zinc ion)|GO:0015144(carbohydrate transmembrane transporter activity)|GO:0015520(tetracycline:hydrogen antiporter activity)|GO:0016020(membrane)|GO:0055069(zinc ion homeostasis)	TCTGTGTGGTTCTGAATTCTTAGGCTGGAATTGAATTCTGAAATGGGGGAGGAGTACAAG	NM_121377	831219	zinc induced facilitator 1 proetin	ZIF1		GO:0005351(sugar:hydrogen symporter activity)|GO:0009624(response to nematode)|GO:0009705(plant-type vacuole membrane)|GO:0010043(response to zinc ion)|GO:0015144(carbohydrate transmembrane transporter activity)|GO:0015520(tetracycline:hydrogen antiporter activity)|GO:0016020(membrane)|GO:0055069(zinc ion homeostasis)	chr5:4432530-4432706		TC365974		GO:9624(response to nematode)	GO:15144(carbohydrate transporter activity); GO:5351(sugar porter activity)	GO:16020(membrane)	ZIF1 (ZINC INDUCED FACILITATOR 1); carbohydrate transporter/ sugar porter [Arabidopsis thaliana]	5	MSH12.21; MSH12_21; ZIF1; ZINC INDUCED FACILITATOR 1	AT5G13740		NM_121377	0005773 // vacuole // inferred from electronic annotation /// 0005774 // vacuolar membrane // inferred from electronic annotation /// 0009705 // plant-type vacuole membrane // inferred from direct assay /// 0016020 // membrane // inferred from sequence or structural similarity /// 0016020 // membrane // inferred from electronic annotation /// 0016021 // integral to membrane // inferred from elect…	AT5G13740	At.44340	0006810 // transport // inferred from electronic annotation /// 0009624 // response to nematode // inferred from expression pattern /// 0010043 // response to zinc ion // inferred from expression pattern /// 0015904 // tetracycline transport // inferred from electronic annotation /// 0046677 // response to antibiotic // inferred from electronic annotation /// 0055069 // zinc ion homeostasis // in…	0005351 // sugar:hydrogen symporter activity // inferred from sequence or structural similarity /// 0015144 // carbohydrate transmembrane transporter activity // inferred from sequence or structural similarity /// 0015520 // tetracycline:hydrogen antiporter activity // inferred from electronic annotation	NM_121377	NM_121377
A_84_P822249	1	34.9291	34.9291	2.86266	85.8061	29.9743			NM_117633		827215	HPL1	HPL1 (HYDROPEROXIDE LYASE 1); electron carrier/ heme binding / iron ion binding / monooxygenase	At.4346	ref|NM_117633|ta|TA37457_3702|ta|TA37458_3702|tc|TC368420	chr4:8835819-8835878	Arabidopsis thaliana hydroperoxide lyase 1 (HPL1) mRNA, complete cds [NM_117633]	GO:0004497(monooxygenase activity)|GO:0005506(iron ion binding)|GO:0006631(fatty acid metabolic process)|GO:0009055(electron carrier activity)|GO:0009611(response to wounding)|GO:0009941(chloroplast envelope)|GO:0020037(heme binding)	TAACATCGTCGCCGTTCTTGACGTCAAGTCTTTAAGCCATCTTTTTGACATGGATCTAGT	NM_117633	827215	hydroperoxide lyase 1	HPL1		GO:0004497(monooxygenase activity)|GO:0005506(iron ion binding)|GO:0006631(fatty acid metabolic process)|GO:0009055(electron carrier activity)|GO:0009611(response to wounding)|GO:0009941(chloroplast envelope)|GO:0020037(heme binding)	chr4:8835820-8835879		TC368420		GO:6631(fatty acid metabolic process)	GO:0004497(monooxygenase activity)	GO:0008372(cellular_component unknown)	HPL1 (HYDROPEROXIDE LYASE 1); heme binding / iron ion binding / monooxygenase [Arabidopsis thaliana]	4	CYP74B2; DL3766W; FCAALL.125; HYDROPEROXIDE LYASE 1	AT4G15440	16258015	NM_117633	0009941 // chloroplast envelope // inferred from direct assay	AT4G15440	At.4346	0006631 // fatty acid metabolic process // inferred from sequence or structural similarity /// 0009611 // response to wounding // inferred from expression pattern	0004497 // monooxygenase activity // inferred from electronic annotation /// 0005506 // iron ion binding // inferred from electronic annotation /// 0009055 // electron carrier activity // inferred from electronic annotation /// 0016829 // lyase activity // inferred from electronic annotation /// 0020037 // heme binding // inferred from electronic annotation /// 0046872 // metal ion binding // inf…	NM_117633	NM_117633
A_84_P822144	1	13.9301	13.9301	4.20172	50.2278	11.9541			NM_105180		842814	4CL3	4CL3; 4-coumarate-CoA ligase	At.11514	ref|NM_105180|ref|NM_179513|ta|TA37337_3702|ta|TA37336_3702	chr1:24175127-24175068	Arabidopsis thaliana 4-coumarate--CoA ligase 3 (4CL3) mRNA, complete cds [NM_105180]	GO:0005575(cellular_component)|GO:0009411(response to UV)|GO:0009611(response to wounding)|GO:0009698(phenylpropanoid metabolic process)|GO:0010584(pollen exine formation)|GO:0016207(4-coumarate-CoA ligase activity)|GO:0050832(defense response to fungus)	CATCAAAATGATCACTGCAGCTCTACACGAACCTCAGATTCACAAACCAACCGATACATC	NM_105180	842814	4-coumarate--CoA ligase 3	4CL3		GO:0005575(cellular_component)|GO:0009411(response to UV)|GO:0009611(response to wounding)|GO:0009698(phenylpropanoid metabolic process)|GO:0010584(pollen exine formation)|GO:0016207(4-coumarate-CoA ligase activity)|GO:0050832(defense response to fungus)	chr1:24171464-24171405		TC363731										NM_105180	---	AT1G65060	At.11514	0008152 // metabolic process // inferred from electronic annotation /// 0009411 // response to UV // inferred from expression pattern /// 0009611 // response to wounding // inferred from expression pattern /// 0009698 // phenylpropanoid metabolic process // traceable author statement /// 0009698 // phenylpropanoid metabolic process // inferred from electronic annotation /// 0010584 // pollen exin…	0000166 // nucleotide binding // inferred from electronic annotation /// 0003824 // catalytic activity // inferred from electronic annotation /// 0005524 // ATP binding // inferred from electronic annotation /// 0016207 // 4-coumarate-CoA ligase activity // inferred from direct assay /// 0016207 // 4-coumarate-CoA ligase activity // inferred from electronic annotation /// 0016874 // ligase activi…	NM_105180	NM_105180 /// NM_179513
A_84_P821906	1	11.3352	11.3352	2.15216	20.9345	9.72724									ta|TA37110_3702	chr4:16877180-16877239	Unknown		GTCAGAATTTCGCTCAGAAGATTTCTCTCTTTCTCTGTGTGAACGAAGGAAACAGAGCAA							chr4:16877175-16877234												TA37110_3702
A_84_P821712	1	442.349	442.349	4.44055	1685.63	379.601			NM_103210		840399	PHI-1	PHI-1 (PHOSPHATE-INDUCED 1)	At.24168	ref|NM_103210|ta|TA36961_3702|ta|TA36960_3702|tc|TC389000	chr1:12852408-12852467	Arabidopsis thaliana Phosphate-responsive 1-like protein (PHI-1) mRNA, complete cds [NM_103210]	GO:0003674(molecular_function)|GO:0009505(plant-type cell wall)|GO:0040007(growth)	CGACCAAGGATACTCAATGGGAAAATCTTTAACAGAGAAAAACCTCAAAGACTTGGCCGC	NM_103210	840399	Phosphate-responsive 1-like protein	PHI-1		GO:0003674(molecular_function)|GO:0008150(biological_process)|GO:0009505(plant-type cell wall)	chr1:12852430-12852489		TC389000			GO:0005554(molecular_function unknown)	GO:0012505(endomembrane system)	PHI-1 (PHOSPHATE-INDUCED 1) [Arabidopsis thaliana]	1	PHOSPHATE-INDUCED 1; T32G9.32; T32G9_32	AT1G35140		NM_103210	0009505 // plant-type cell wall // inferred from direct assay	AT1G35140	At.24168	---	---	NM_103210	NM_103210
A_84_P821571	1	92.8713	92.8713	3.50703	279.501	79.6972			NM_001084384		844367	AT1G80270	DNA-binding protein, putative""	At.72982	ref|NM_001084384|ref|NM_202461|ref|NM_106676|ta|TA36829_3702	chr1:30186655-30186714	Arabidopsis thaliana pentatricopeptide repeat-containing protein (PPR596) mRNA, complete cds [NM_001084384]	GO:0003677(DNA binding)|GO:0008150(biological_process)|GO:0009941(chloroplast envelope)	CTCCGCTGATGAAGAAGAAGAAGAAGAACTAGACCTCATTGAGACCGACGTTAGGAGAAA	NM_001084384	844367	pentatricopeptide repeat-containing protein	PPR596		GO:0003677(DNA binding)|GO:0008150(biological_process)|GO:0009941(chloroplast envelope)	chr1:30181763-30181822		TC385853										NM_001084384	0005739 // mitochondrion // inferred from electronic annotation /// 0009941 // chloroplast envelope // inferred from direct assay	AT1G80270	At.72982	---	0003677 // DNA binding // inferred from sequence or structural similarity /// 0005488 // binding // inferred from electronic annotation	NM_001084384
A_84_P821228	1	55.4251	55.4251	2.26604	107.779	47.5629			NM_122567		832743	AT5G26850	hypothetical protein	At.27727	ref|NM_122567|ref|NM_001036870|ref|NM_001036871|ref|NM_001203476	chr5:9446764-9446946	Arabidopsis thaliana uncharacterized protein (AT5G26850) mRNA, complete cds [NM_122567]	GO:0008150(biological_process)	ATTTACAGCCAGGTTGATGGAACTTATACACACCAGCATTGCAAAAATTTGCGCTCAAAG	NM_122567	832743	hypothetical protein	AT5G26850		GO:0008150(biological_process)|GO:0009507(chloroplast)	chr5:9446761-9446943		TC394879										NM_122567	0009507 // chloroplast // inferred from electronic annotation	AT5G26850	At.27727	---	0005488 // binding // inferred from electronic annotation	NM_122567
A_84_P821066	1	96.5533	96.5533	0.468914	38.8528	82.8569			NM_125484		836212	AGL8	AGL8 (agamous-like 8); transcription factor	At.5426	ref|NM_125484|ref|NM_001085307|ta|TA36233_3702|ta|DR750025	chr5:24521262-24521035	Arabidopsis thaliana agamous-like MADS-box protein AGL8 (AGL8) mRNA, complete cds [NM_125484]	GO:0003700(sequence-specific DNA binding transcription factor activity)|GO:0005515(protein binding)|GO:0005634(nucleus)|GO:0009911(positive regulation of flower development)|GO:0010077(maintenance of inflorescence meristem identity)|GO:0010154(fruit development)	GTTCGAATCCATATCTGCGCTCCAGAAGAAGGATAAAGCCTTGCAAGATCACAACAATTC	NM_125484	836212	agamous-like MADS-box protein AGL8	AGL8		GO:0003700(transcription factor activity)|GO:0005634(nucleus)|GO:0009911(positive regulation of flower development)|GO:0010154(fruit development)	chr5:24504036-24503809		TC400765		GO:10154(fruit development); GO:9911(positive regulation of flower development)	GO:0003700(transcription factor activity)	GO:0005739(mitochondrion);GO:0005634(nucleus)	AGL8 (AGAMOUS-LIKE 8); transcription factor [Arabidopsis thaliana]	5	AGAMOUS-LIKE 8; AGL8; FRUITFULL; FUL; MSL3.30; MSL3_30	AT5G60910		NM_125484	0005634 // nucleus // inferred from electronic annotation	AT5G60910	At.5426	0006350 // transcription // inferred from electronic annotation /// 0006355 // regulation of transcription, DNA-dependent // inferred from electronic annotation /// 0007275 // multicellular organismal development // inferred from electronic annotation /// 0009908 // flower development // inferred from electronic annotation /// 0009911 // positive regulation of flower development // traceable auth…	0003677 // DNA binding // inferred from electronic annotation /// 0003700 // sequence-specific DNA binding transcription factor activity // inferred from sequence or structural similarity /// 0003700 // sequence-specific DNA binding transcription factor activity // inferred from electronic annotation /// 0005515 // protein binding // inferred from physical interaction /// 0043565 // sequence-spec…	NM_125484	NM_001085307 /// NM_125484
A_84_P820799	1	5.63821	5.63821	2.56901	12.4299	4.83842									ta|TA35989_3702	chr1:701650-701592	Unknown		GGGTAGCAGTGGAGAAAGAAGAAACCTCCATTGATGAACGCACAGATCAATAACTGAAAT							chr1:701650-701592												TA35989_3702
A_84_P820317	1	45.4756	45.4756	4.24951	165.836	39.0247			AK227000		843154	AT1G68250	hypothetical protein	At.71639	gb|AK227000|ta|TA35542_3702|ta|AI100120	chr1:25583568-25583626	Arabidopsis thaliana mRNA for hypothetical protein, complete cds, clone: RAFL09-44-D21 [AK227000]	GO:0003674(molecular_function)|GO:0008150(biological_process)	GGAAACAAGAGCGGGAAAGAGGGTTATCGACTCAAACTTCTGTCGGAACTTGATCATATT		843154	hypothetical protein	AT1G68250		GO:0003674(molecular_function)|GO:0005575(cellular_component)|GO:0008150(biological_process)	chr1:25579905-25579963												AK227000	---	AT1G68250	At.47620	---	---	AK227000
A_84_P820167	1	82.7783	82.7783	2.76996	196.767	71.036									ta|TA35416_3702	chr4:018521270-018521211	Unknown		TTAGCCCTCAAGATAACCTTTGTTTTGCAGGTAAGAGATGATGTTCTCAGCCATCTGACG							chr4:018521276-018521217												TA35416_3702
A_84_P820052	1	563.925	563.925	0.460547	222.873	483.931			NM_113824		822543	EXPA5	EXPA5 (EXPANSIN A5)	At.5970	ref|NM_113824|ta|TA35340_3702|ta|TA35341_3702|ta|TA35342_3702	chr3:11014316-11014257	Arabidopsis thaliana expansin A5 (EXPA5) mRNA, complete cds [NM_113824]	GO:0005576(extracellular region)|GO:0009826(unidimensional cell growth)|GO:0009828(plant-type cell wall loosening)|GO:0009831(plant-type cell wall modification involved in multidimensional cell growth)	TGCTTCACAACATGGGAGTTTTAGTAATCTCGCTTCTCGTGGTTCATCTCCTAGCTTTTT	NM_113824	822543	expansin A5	EXPA5		GO:0005576(extracellular region)|GO:0009826(unidimensional cell growth)|GO:0009828(plant-type cell wall loosening)|GO:0009831(plant-type cell wall modification during multidimensional cell growth)|GO:0012505(endomembrane system)	chr3:11013079-11013020		TC374102										NM_113824	0005576 // extracellular region // inferred from electronic annotation /// 0005618 // cell wall // inferred from electronic annotation /// 0012505 // endomembrane system // inferred from electronic annotation /// 0016020 // membrane // inferred from electronic annotation	AT3G29030	At.5970	0007047 // cellular cell wall organization // inferred from electronic annotation /// 0009664 // plant-type cell wall organization // inferred from electronic annotation /// 0009826 // unidimensional cell growth // inferred from sequence or structural similarity /// 0009826 // unidimensional cell growth // non-traceable author statement /// 0009828 // plant-type cell wall loosening // inferred fr…	---	NM_113824	NM_113824
A_84_P820051	1	1353.98	1353.98	0.490705	570.156	1161.91									ta|TA35339_3702	chr3:11012670-11012729	Unknown		ATCACTATCAGTCCCAATCTCAATTGGTTACCAAAAAAGAGTCCCCAACTTGGAACCGAA							chr3:11011433-11011492												TA35339_3702
A_84_P820040	1	899.849	899.849	0.367846	284.052	772.202			NM_128213		817197	PLA2A	PLA2A (PHOSPHOLIPASE A 2A); lipase/ nutrient reservoir	At.12388	ref|NM_128213|ta|TA35333_3702|ta|TA35334_3702|tc|TC399507	chr2:11301634-11301575	Arabidopsis thaliana phospholipase A 2A (PLA2A) mRNA, complete cds [NM_128213]	GO:0005737(cytoplasm)|GO:0006629(lipid metabolic process)|GO:0008219(cell death)|GO:0009626(plant-type hypersensitive response)|GO:0016020(membrane)|GO:0016298(lipase activity)|GO:0031408(oxylipin biosynthetic process)|GO:0045735(nutrient reservoir activity)|GO:0046686(response to cadmium ion)|GO:0051607(defense response to virus)|GO:0071456(cellular response to hypoxia)	GTTTCTTGTGCTTTCGCTTGGAACCGGAAATCATAAAGCCGAAGAGAAATTCAATGCAAA	NM_128213	817197	phospholipase A 2A	PLA2A		GO:0005737(cytoplasm)|GO:0006629(lipid metabolic process)|GO:0008219(cell death)|GO:0009626(plant-type hypersensitive response)|GO:0016020(membrane)|GO:0016298(lipase activity)|GO:0031408(oxylipin biosynthetic process)|GO:0045735(nutrient reservoir activity)|GO:0046686(response to cadmium ion)|GO:0051607(defense response to virus)	chr2:11294556-11294497		TC399507		GO:9626(hypersensitive response); GO:6629(lipid metabolic process)	GO:16298(lipase activity); GO:45735(nutrient reservoir activity)	GO:5737(cytoplasm); GO:16020(membrane)	PLP2 (PHOSPHOLIPASE A 2A); nutrient reservoir [Arabidopsis thaliana]	2	PHOSPHOLIPASE A 2A; PLA IIA; PLA2A; PLP2; T9J22.23; T9J22_23	AT2G26560	16297072	NM_128213	0005737 // cytoplasm // inferred from direct assay /// 0016020 // membrane // inferred from direct assay	AT2G26560	At.12388	0006629 // lipid metabolic process // inferred from direct assay /// 0006629 // lipid metabolic process // inferred from electronic annotation /// 0008152 // metabolic process // inferred from electronic annotation /// 0008219 // cell death // inferred from genetic interaction /// 0009626 // plant-type hypersensitive response // inferred from expression pattern /// 0009626 // plant-type hypersens…	0016298 // lipase activity // inferred from direct assay /// 0016787 // hydrolase activity // inferred from electronic annotation /// 0045735 // nutrient reservoir activity // inferred from sequence or structural similarity	NM_128213	NM_128213
A_84_P819564	1	13.5963	13.5963	3.67494	42.878	11.6677									ta|TA34953_3702	chr1:29464162-29464221	Unknown		TTTTCGGATTTGATCTTCTTGGGAAGCTGCTTTGCTTTTGGAACAGAGTCACTGCTTTTG							chr1:29459269-29459328												TA34953_3702
A_84_P819544	1	3.97991	3.97991	7.12817	24.3452	3.41535									ta|TA34924_3702	chr5:16709429-16709370	Unknown		CCAACGTTTGCTGGGTTTTGATGTTTTCATCTTGAGAGAACTTGGAACCTTCTGCTCATA							chr5:16692201-16692142												TA34924_3702
A_84_P819419	1	1137.62	1137.62	0.0181749	17.7431	976.245			NM_148600		842220	AT1G58602	ATP binding / protein binding	At.66835	ref|NM_148600|ref|NM_001084273|ta|TA34782_3702|ta|TA34784_3702	chr1:21764818-21764872	Arabidopsis thaliana LRR and NB-ARC domain-containing disease resistance protein (AT1G58602) mRNA, complete cds [NM_148600]	GO:0005524(ATP binding)|GO:0006952(defense response)	TGGAGACTGCTGCTTACTTCTCGAAATGAGAGTATCGTTGCGCCTACAAATACAAAATAT	NM_148600	842220	LRR and NB-ARC domain-containing disease resistance protein	AT1G58602		GO:0005515(protein binding)|GO:0005524(ATP binding)|GO:0006915(apoptosis)|GO:0006952(defense response)	chr1:21761153-21761207		TC358370										NM_148600		AT1G58602	At.66835			NM_148600
A_84_P818948	1	8.96042	8.96042	2.7429	21.0911	7.68936									ta|TA34426_3702	unmapped	Unknown		GGCTTAGCTACTACATCATCAGCCGTCAAGTTTGGCAACTTGGGTTTAAATCATTGTCAA																			TA34426_3702
A_84_P818816	1	10.5968	10.5968	4.47247	40.6708	9.09359									ta|TA34317_3702	unmapped	Unknown		TCAAGGAATTGAAATGTTATGGGAGGTTGGAGGGTTTAATGATAGCGGATCTGGTTTCCA																			TA34317_3702
A_84_P818701	1	20.9012	20.9012	3.2318	57.9664	17.9363			NM_106455		844141	AT1G78060	glycosyl hydrolase family 3 protein	At.48387	ref|NM_106455|ta|TA34197_3702|ta|TA34196_3702|tc|TC360749	chr1:29357795-29357736	Arabidopsis thaliana putative beta-D-xylosidase 7 (AT1G78060) mRNA, complete cds [NM_106455]	GO:0004553(hydrolase activity, hydrolyzing O-glycosyl compounds)|GO:0005618(cell wall)|GO:0005975(carbohydrate metabolic process)|GO:0009505(plant-type cell wall)|GO:0009506(plasmodesma)|GO:0009507(chloroplast)|GO:0048046(apoplast)	CACTTTCTCATCTCTTTTCCGCATTTCGAAGCCATGGCTAAACAACTGCTTCTTCTTCTC	NM_106455	844141	putative beta-D-xylosidase 7	AT1G78060		GO:0004553(hydrolase activity, hydrolyzing O-glycosyl compounds)|GO:0005618(cell wall)|GO:0005975(carbohydrate metabolic process)|GO:0009505(plant-type cell wall)|GO:0009507(chloroplast)|GO:0048046(apoplast)	chr1:29352901-29352842		TC360749		GO:5975(carbohydrate metabolic process)	GO:4553(hydrolase activity, hydrolyzing O-glycosyl compounds)	GO:9505(cellulose and pectin-containing cell wall)	glycosyl hydrolase family 3 protein [Arabidopsis thaliana]	1	F28K19.27; F28K19_27	AT1G78060		NM_106455	0005576 // extracellular region // inferred from electronic annotation /// 0005578 // proteinaceous extracellular matrix // inferred from electronic annotation /// 0005618 // cell wall // inferred from direct assay /// 0009505 // plant-type cell wall // inferred from direct assay /// 0009507 // chloroplast // inferred from direct assay /// 0048046 // apoplast // inferred from direct assay	AT1G78060	At.48387	0005975 // carbohydrate metabolic process // inferred from electronic annotation /// 0008152 // metabolic process // inferred from electronic annotation	0004553 // hydrolase activity, hydrolyzing O-glycosyl compounds // inferred from electronic annotation /// 0004553 // hydrolase activity, hydrolyzing O-glycosyl compounds // inferred from sequence or structural similarity /// 0016787 // hydrolase activity // inferred from electronic annotation /// 0016798 // hydrolase activity, acting on glycosyl bonds // inferred from electronic annotation	NM_106455
A_84_P818619	1	7.47407	7.47407	2.01263	12.9087	6.41385									ta|TA34140_3702|tc|TC368449	chr4:14495638-14495697	Rep: Probable protein arginine N-methyltransferase 1.1 - Arabidopsis thaliana (Mouse-ear cress), complete [TC368449]		ACCAGAACTCGATTCATCACAACCATTGAAGTCAGAAGCAGAGAAGCTTTCTCTATCTCT							chr4:14495632-14495691		TC368449										TA34140_3702
A_84_P818523	1	35.2019	35.2019	2.75653	83.2706	30.2084									ta|TA34040_3702|tc|TC382703	chr5:22323384-22323443	Unknown		ACTGTGTTGTGTGCTGGACTTGACCTTTATTCATCACCTGTGTGAGAAGCGTCTCAAAAG							chr5:22306158-22306217		TC382703										TA34040_3702
A_84_P818437	1	169.097	169.097	0.450882	65.4278	145.11			NM_123603		834244	CML37	CML37 (CALMODULIN LIKE 37); calcium ion binding	At.30178	ref|NM_123603|ta|TA33977_3702|ta|DR376430|ta|CB252074	chr5:16960267-16960208	Arabidopsis thaliana calcium-binding protein CML37 (CML37) mRNA, complete cds [NM_123603]	GO:0005509(calcium ion binding)|GO:0005634(nucleus)|GO:0005737(cytoplasm)|GO:0010193(response to ozone)	TCAGACGTTGACGGAGACGGGTTTATAGATTTTGAGGAGTTTTTGAAGCTTATGGAAGGG	NM_123603	834244	calcium-binding protein CML37	CML37		GO:0005509(calcium ion binding)|GO:0009507(chloroplast)|GO:0010193(response to ozone)	chr5:16943039-16942980		TC395040		GO:8150(biological_process)	GO:5509(calcium ion binding)	GO:9507(chloroplast)	calmodulin-related protein, putative [Arabidopsis thaliana]	5	MDH9.7; MDH9_7	AT5G42380		NM_123603	0009507 // chloroplast // inferred from electronic annotation	AT5G42380	At.30178	0010193 // response to ozone // inferred from expression pattern	0005509 // calcium ion binding // inferred from direct assay /// 0005509 // calcium ion binding // inferred from sequence or structural similarity /// 0005509 // calcium ion binding // inferred from electronic annotation	NM_123603	NM_123603
A_84_P818252	1	5338.16	5338.16	0.459376	2104.36	4580.92			NM_127165		816103	AHB1	AHB1 (ARABIDOPSIS HEMOGLOBIN 1); oxygen binding / oxygen transporter	At.40321	ref|NM_127165|ta|TA33838_3702|ta|TA33837_3702|ta|BE039450	chr2:6990209-6990150	Arabidopsis thaliana non-symbiotic hemoglobin 1 (HB1) mRNA, complete cds [NM_127165]	GO:0001666(response to hypoxia)|GO:0005344(oxygen transporter activity)|GO:0005618(cell wall)|GO:0005829(cytosol)|GO:0005886(plasma membrane)|GO:0009506(plasmodesma)|GO:0019825(oxygen binding)	GAATCACCAGTACAACTGAGGAAAACAGGCAAAGTTACGGTGAGGGAGACTACTTTGAAG	NM_127165	816103	non-symbiotic hemoglobin 1	HB1		GO:0001666(response to hypoxia)|GO:0005344(oxygen transporter activity)|GO:0005618(cell wall)|GO:0005886(plasma membrane)|GO:0019825(oxygen binding)	chr2:6983127-6983068		TC387466		GO:1666(response to hypoxia)	GO:19825(oxygen binding)	GO:5575(cellular_component)	AHB1 (ARABIDOPSIS HEMOGLOBIN 1) [Arabidopsis thaliana]	2	ARABIDOPSIS HEMOGLOBIN 1; ARATH GLB1; ATGLB1; F7H1.8; F7H1_8; GLB1; HEMOGLOBIN; NSHB1	AT2G16060	17298064	NM_127165	0005618 // cell wall // inferred from direct assay /// 0005886 // plasma membrane // inferred from direct assay	AT2G16060	At.40321	0001666 // response to hypoxia // traceable author statement /// 0015671 // oxygen transport // inferred from electronic annotation	0005344 // oxygen transporter activity // inferred from direct assay /// 0005506 // iron ion binding // inferred from electronic annotation /// 0019825 // oxygen binding // inferred from direct assay /// 0019825 // oxygen binding // inferred from electronic annotation /// 0020037 // heme binding // inferred from electronic annotation /// 0046872 // metal ion binding // inferred from electronic an…	NM_127165
A_84_P818221	1	78.6373	78.6373	0.0485391	3.27553	67.4824									ta|TA33821_3702	chr5:16810964-16810905	Unknown		GGTTTCGGGTTTCGACGCAAACCCGATTGAAATAAGAGAGAAGAATGGAAGAATAAAAGT							chr5:16793736-16793677												TA33821_3702
A_84_P818199	1	37.7758	37.7758	0.456096	14.7854	32.4172			NM_121585		831436	2016-09-01	SEP1 (SEPALLATA1); DNA binding / transcription factor	At.10163	ref|NM_121585|ref|NM_001125758|ta|TA33800_3702|tc|TC380001	chr5:5153707-5153648	Arabidopsis thaliana developmental protein SEPALLATA 1 (SEP1) mRNA, complete cds [NM_121585]	GO:0003677(DNA binding)|GO:0003700(sequence-specific DNA binding transcription factor activity)|GO:0005515(protein binding)|GO:0005634(nucleus)|GO:0009908(flower development)|GO:0048481(ovule development)	GCAAAGCGTAGGAACGGTTTGTTGAAGAAAGCTTATGAATTGTCTGTTCTCTGTGATGCT	NM_121585	831436	developmental protein SEPALLATA 1	2016-09-01		GO:0003677(DNA binding)|GO:0003700(transcription factor activity)|GO:0005634(nucleus)|GO:0009908(flower development)|GO:0048481(ovule development)	chr5:5153704-5153645		TC380001		GO:9908(flower development); GO:48481(ovule development); GO:9644(response to high light intensity)	GO:16168(chlorophyll binding); GO:3700(transcription factor activity)	GO:9535(chloroplast thylakoid membrane)	SEP1 (SEPALLATA1); DNA binding / transcription factor [Arabidopsis thaliana]	5	AGL2; F14F8.180; F14F8_180; SEPALLATA1	AT5G15800		NM_121585	0005634 // nucleus // inferred from electronic annotation;0009535 // chloroplast thylakoid membrane // inferred from direct assay	AT5G15800;AT4G34190;AT5G15800;AT4G34190;AT5G15800;AT4G34190	At.10163	0006350 // transcription // inferred from electronic annotation /// 0006355 // regulation of transcription, DNA-dependent // inferred from electronic annotation /// 0007275 // multicellular organismal development // inferred from electronic annotation /// 0009908 // flower development // inferred from direct assay /// 0009908 // flower development // inferred from electronic annotation /// 003015…	0003677 // DNA binding // inferred from sequence or structural similarity /// 0003677 // DNA binding // inferred from electronic annotation /// 0003700 // sequence-specific DNA binding transcription factor activity // inferred from direct assay /// 0003700 // sequence-specific DNA binding transcription factor activity // inferred from sequence or structural similarity /// 0003700 // sequence-spec…	NM_121585	NM_001125758 /// NM_121585;NM_119582
A_84_P818157	1	11.9519	11.9519	2.18731	22.4341	10.2565									ta|TA33752_3702|tc|TC361015	chr5:5730900-5730726	Rep: Cellulose synthase A catalytic subunit 7 [UDP-forming] - Arabidopsis thaliana (Mouse-ear cress), complete [TC361015]		CTAAAGTAAACCTCTTAGAATCAGCAAACTTGGAGCTTGCCCTCGTTTCCTGATGGAAGC							chr5:5730898-5730724		TC361015										TA33752_3702
A_84_P817913	1	12.5515	12.5515	0.407911	4.39363	10.7711									ta|TA33540_3702	chr4:16608471-16608412	Unknown		CTAAGTACTCTTGCATTACTAGCTGGTGAGGAAAGGCTTTTCCCAGAGCAAGAATTGTGG							chr4:16608466-16608407												TA33540_3702
A_84_P817903	1	19.2373	19.2373	2.07822	34.3081	16.5084								At.23456	ta|TA33527_3702|ta|AV519191	chr2:16154611-16154670	Unknown		GAGACGTACAAAACGCTACTTAGCATCCTGTTTTCGGGCGTTTACCACTTGAATTGAAAG							chr2:16147533-16147592												TA33527_3702	0005634 // nucleus // inferred from electronic annotation	AT2G38610	At.23456	---	0003676 // nucleic acid binding // inferred from sequence or structural similarity /// 0003723 // RNA binding // inferred from electronic annotation
A_84_P817702	1	5.57707	5.57707	5.6923	27.243	4.78595									ta|TA33343_3702	unmapped	Unknown		CACTTCCTTTTCTTCTGAACCGACTCTCCTGAGTGAATATCCGCGAAATGATCTTAACCG							chr3:010133431-010133487												TA33343_3702
A_84_P817628	1	26.6281	26.6281	0.46779	10.6894	22.8509			NM_129490		818518	JAL23	JAL23 (JACALIN-RELATED LECTIN 23)	At.22280	ref|NM_129490|ta|TA33287_3702|ta|TA33286_3702|ta|DR349184	chr2:16428667-16428608	Arabidopsis thaliana myrosinase-binding protein-like protein (JAL23) mRNA, complete cds [NM_129490]	GO:0003674(molecular_function)|GO:0005773(vacuole)|GO:0008150(biological_process)|GO:0009506(plasmodesma)	TTTGAAAAAATACAAAATGGCGAAAATCTACCGGAAGTTGACAGGCTACGGTGGTGAAGG	NM_129490	818518	myrosinase-binding protein-like protein	JAL23		GO:0003674(molecular_function)|GO:0005773(vacuole)|GO:0008150(biological_process)	chr2:16421589-16421530		TC400345										NM_129490	0005773 // vacuole // inferred from direct assay	AT2G39330	At.22280	---	0005529 // sugar binding // inferred from electronic annotation	NM_129490	NM_129490
A_84_P817566	1	1463.98	1463.98	0.474864	596.576	1256.31			NM_105959		843632	AT1G73010	phosphatase	At.11680	ref|NM_105959|ta|TA33236_3702|ta|TA33234_3702|ta|TA33235_3702	chr1:27469128-27469069	Arabidopsis thaliana phosphate starvation-induced protein 2 (PS2) mRNA, complete cds [NM_105959]	GO:0004427(inorganic diphosphatase activity)|GO:0008152(metabolic process)|GO:0016036(cellular response to phosphate starvation)|GO:0016462(pyrophosphatase activity)|GO:0051262(protein tetramerization)	CAGGATATGTCGATGAACGTGGCACATTGAAAATCTCTCCCTACCACGACTTCACTAAAT	NM_105959	843632	phosphate starvation-induced protein 2	PS2		GO:0005575(cellular_component)|GO:0008152(metabolic process)|GO:0016791(phosphatase activity)	chr1:27465467-27465408		TC387714		GO:8152(metabolic process)	GO:16791(phosphoric monoester hydrolase activity)	GO:5575(cellular_component)	phosphoric monoester hydrolase [Arabidopsis thaliana]	1	F3N23.21; F3N23_21	AT1G73010		NM_105959	---;0016020 // membrane // inferred from sequence or structural similarity /// 0016020 // membrane // inferred from electronic annotation /// 0016021 // integral to membrane // inferred from electronic annotation	AT1G73010;AT2G29900	At.11680	0008152 // metabolic process // inferred from electronic annotation;0007219 // Notch signaling pathway // inferred from electronic annotation /// 0023034 // intracellular signaling pathway // inferred from electronic annotation /// 0023034 // intracellular signaling pathway // inferred from sequence or structural similarity	0016791 // phosphatase activity // inferred from electronic annotation;---	NM_105959
A_84_P817093	1	2834.83	2834.83	0.487941	1187.02	2432.7			NM_104607		842196	ZW9	ZW9	At.445	ref|NM_104607|ta|TA32850_3702|ta|TA32849_3702|ta|T45202	chr1:21617473-21617414	Arabidopsis thaliana TRAF-like protein (ZW9) mRNA, complete cds [NM_104607]	GO:0003674(molecular_function)|GO:0008150(biological_process)|GO:0009506(plasmodesma)	AAATTCGTACTGCGTGAAGTTCCAGTCTTTTGTCACTATGGCAAAGCAGCTCAAAGAAAA	NM_104607	842196	TRAF-like protein	ZW9		GO:0003674(molecular_function)|GO:0008150(biological_process)|GO:0012505(endomembrane system)	chr1:21613808-21613749		TC400886			GO:0005554(molecular_function unknown)	GO:0012505(endomembrane system)	ZW9 [Arabidopsis thaliana]	1	F19C14.11; F19C14_11	AT1G58270		NM_104607	0012505 // endomembrane system // inferred from electronic annotation;0005634 // nucleus // inferred from direct assay /// 0009507 // chloroplast // inferred from electronic annotation /// 0009536 // plastid // inferred from electronic annotation	AT1G58270;AT1G80920	At.445	---;0006457 // protein folding // inferred from sequence or structural similarity /// 0006457 // protein folding // inferred from electronic annotation /// 0006950 // response to stress // inferred from mutant phenotype	---;0031072 // heat shock protein binding // inferred from electronic annotation /// 0051082 // unfolded protein binding // inferred from electronic annotation	NM_104607	NM_104607
A_84_P817068	1	235.185	235.185	0.0162181	3.27319	201.823									ta|TA32821_3702	chr4:14897421-14897362	Unknown		TCACAAATCAAATCAGAATCCAGAGCACTCGATAGAGAAGAAGAAGGGTCAAGATGCCTT							chr4:14897415-14897356												TA32821_3702
A_84_P816940	1	31.5642	31.5642	0.207635	5.62416	27.0867									ta|TA32742_3702	chr4:13523172-13523231	Unknown		AATGTTAGGGTTTGGAATTGGAGAATCGAGAAGATCGGTAAACGCATATGAGACTTTGGA							chr4:13523166-13523225												TA32742_3702
A_84_P816936	1	2691.37	2691.37	0.46967	1084.74	2309.59			NM_120030		830025	AT4G38690	1-phosphatidylinositol phosphodiesterase-related	At.28046	ref|NM_120030|gb|BX826641|ta|TA32738_3702|ta|TA32739_3702	chr4:18075298-18075239	Arabidopsis thaliana 1-phosphatidylinositol phosphodiesterase-related protein (AT4G38690) mRNA, complete cds [NM_120030]	GO:0004629(phospholipase C activity)|GO:0006629(lipid metabolic process)|GO:0008081(phosphoric diester hydrolase activity)|GO:0035556(intracellular signal transduction)	ATCCGAAACAGAGTCGGAGATTGTCATTCTTGAGATCAGAACAGAGTTTGGACACGAAGA	NM_120030	830025	1-phosphatidylinositol phosphodiesterase-related protein	AT4G38690		GO:0004629(phospholipase C activity)|GO:0005575(cellular_component)|GO:0006629(lipid metabolic process)|GO:0007242(intracellular signaling cascade)|GO:0008081(phosphoric diester hydrolase activity)	chr4:18075304-18075245		TC387497										NM_120030	---	AT4G38690	At.28046	0006629 // lipid metabolic process // inferred from electronic annotation /// 0023034 // intracellular signaling pathway // inferred from electronic annotation	0004629 // phospholipase C activity // inferred from electronic annotation /// 0008081 // phosphoric diester hydrolase activity // inferred from electronic annotation	NM_120030
A_84_P816915	1	9.99176	9.99176	2.31478	19.8478	8.5744									ta|TA32727_3702	chr2:15912412-15912471	Unknown		TAAGGAAAAACCCAGGTCAATTCGATCTTCTTCTCCGTGCGAGAGAAATTTTCATTCGGG							chr2:015905334-015905389												TA32727_3702
A_84_P816758	1	587.91	587.91	2.53437	1278.62	504.514								At.19739	ta|TA32551_3702|ta|R90588	chr5:002961158-002961099	Unknown		TCTCTCATCACCACTTCTGATCATATGTTTTATCGCATTGCTCGCTGATCCGTTTTGAGT							chr5:002961157-002961098												TA32551_3702	0012505 // endomembrane system // inferred from electronic annotation	AT5G09530	At.19739	---	---
A_84_P816735	1	41.9495	41.9495	0.394456	14.1999	35.9988									ta|TA32540_3702	chr2:002498079-002498018	Unknown		CTCTGTAAATAGTGTCTGTGAAACACCATAACGTAGAGGAGCTTCTAAAGTCTCGGCGGT							chr2:018254683-018254622												TA32540_3702
A_84_P816405	1	1142.7	1142.7	0.438067	429.572	980.607			NM_125630		836357	AT5G62360	invertase/pectin methylesterase inhibitor family protein	At.29053	ref|NM_125630|gb|AF083718|ta|TA32281_3702|ta|TA32282_3702	chr5:025058043-025058102	Arabidopsis thaliana plant invertase/pectin methylesterase inhibitor domain-containing protein (AT5G62360) mRNA, complete cds [NM_125630]	GO:0004857(enzyme inhibitor activity)|GO:0005575(cellular_component)|GO:0008150(biological_process)|GO:0030599(pectinesterase activity)|GO:0046910(pectinesterase inhibitor activity)	ACACCGAGTTCGTAAAATCATCATGCACTTTCACAACGTACCCAAGACTCTGTTTCTCTT	NM_125630	836357	plant invertase/pectin methylesterase inhibitor domain-containing protein	AT5G62360		GO:0004857(enzyme inhibitor activity)|GO:0005575(cellular_component)|GO:0008150(biological_process)|GO:0030599(pectinesterase activity)|GO:0046910(pectinesterase inhibitor activity)	chr5:25040817-25040876		TC398018										NM_125630	---	AT5G62360	At.29053	---	0004857 // enzyme inhibitor activity // inferred from electronic annotation /// 0030599 // pectinesterase activity // inferred from electronic annotation /// 0046910 // pectinesterase inhibitor activity // inferred from sequence or structural similarity	NM_125630
A_84_P816223	1	11.7415	11.7415	0.370883	3.73699	10.0759									ta|TA32187_3702	chr1:20884843-20884902	Unknown		CACACCGAGTATGTGTTTATAGAAGGAACGGGTGAAATAAACATCCAAAAGCTGCCCATC							chr1:20881177-20881236												TA32187_3702
A_84_P816073	1	4251.4	4251.4	2.20187	8033.15	3648.33			NM_100827		837482	GLP5	GLP5 (GERMIN-LIKE PROTEIN 5); manganese ion binding / nutrient reservoir	At.11328	ref|NM_100827|ta|TA32038_3702|ta|TA32039_3702|ta|BE521448	chr1:3094153-3094212	Arabidopsis thaliana germin-like protein subfamily 2 member 1 (GLP5) mRNA, complete cds [NM_100827]	GO:0005618(cell wall)|GO:0005634(nucleus)|GO:0009409(response to cold)|GO:0030145(manganese ion binding)|GO:0045735(nutrient reservoir activity)	TTCTTCTCACAAGGATTAGCTAAACCAGGTCTTACCAACAACACATTCGGTGCCTTAGTC	NM_100827	837482	germin-like protein subfamily 2 member 1	GLP5		GO:0005618(cell wall)|GO:0005634(nucleus)|GO:0009409(response to cold)|GO:0030145(manganese ion binding)|GO:0045735(nutrient reservoir activity)	chr1:3094151-3094210		TC406874		GO:0009294(DNA mediated transformation)	GO:0045735(nutrient reservoir activity)	GO:0012505(endomembrane system)	GLP5 (GERMIN-LIKE PROTEIN 5); manganese ion binding / metal ion binding / nutrient reservoir [Arabidopsis thaliana]	1	F14J9.22; F14J9_22; GERMIN-LIKE PROTEIN 5; GLP5	AT1G09560		NM_100827	0005576 // extracellular region // inferred from electronic annotation /// 0005618 // cell wall // inferred from direct assay /// 0005634 // nucleus // inferred from direct assay /// 0048046 // apoplast // inferred from electronic annotation	AT1G09560	At.11328	0009409 // response to cold // inferred from expression pattern	0030145 // manganese ion binding // inferred from electronic annotation /// 0045735 // nutrient reservoir activity // inferred from electronic annotation /// 0046872 // metal ion binding // inferred from electronic annotation	NM_100827	NM_100827
A_84_P816061	1	11.1415	11.1415	19.9745	190.978	9.56108									ta|TA32027_3702|tc|TC401969	chr4:9920125-9920184	Unknown		CGCTACTACACCAAGACGAAGAAGAAGAAGAAGAGAGAGTGACTCTTGTGGAACTACAAG							chr4:9920112-9920171		TC401969										TA32027_3702
[truncated: 3,046 more rows]
